# Supplementary material for: Accurate Reconstruction of Cell and Particle Tracks from 3D Live Imaging Data
Source: Cell Syst. 2016 Jul 27;3(1):102–7. doi: 10.1016/j.cels.2016.06.002 (PMC4963212; doi:10.1016/j.cels.2016.06.002)
Supplement: Data S1. This Folder Contains the Two Jupyter Notebooks for Unwrapping and Manifold Learning, Related to Experimental Procedures — Furthermore it includes the two websites for both methods. Example data are stored in the folder “SimulationData.” [file mmc6.zip]

Archive with 24 entries (17 files):
- Jupyter/
- Jupyter/.ipynb_checkpoints/
- Jupyter/.ipynb_checkpoints/Manifold_learning-checkpoint.ipynb
- __MACOSX/
- __MACOSX/Jupyter/
- __MACOSX/Jupyter/.ipynb_checkpoints/
- __MACOSX/Jupyter/.ipynb_checkpoints/._Manifold_learning-checkpoint.ipynb
- Jupyter/.ipynb_checkpoints/UnwRapping-checkpoint.ipynb
- __MACOSX/Jupyter/.ipynb_checkpoints/._UnwRapping-checkpoint.ipynb
- __MACOSX/Jupyter/._.ipynb_checkpoints
- Jupyter/Manifold_learning.html
- __MACOSX/Jupyter/._Manifold_learning.html
- Jupyter/Manifold_learning.ipynb
- __MACOSX/Jupyter/._Manifold_learning.ipynb
- Jupyter/SimulationData/
- Jupyter/SimulationData/exampleDataPRW.csv
- __MACOSX/Jupyter/SimulationData/
- __MACOSX/Jupyter/SimulationData/._exampleDataPRW.csv
- __MACOSX/Jupyter/._SimulationData
- Jupyter/UnwRapping.html
- __MACOSX/Jupyter/._UnwRapping.html
- Jupyter/UnwRapping.ipynb
- __MACOSX/Jupyter/._UnwRapping.ipynb
- __MACOSX/._Jupyter
