# Supplementary material for: Accurate Reconstruction of Cell and Particle Tracks from 3D Live Imaging Data
Source: Cell Syst. 2016 Jul 27;3(1):102–7. doi: 10.1016/j.cels.2016.06.002 (PMC4963212; doi:10.1016/j.cels.2016.06.002)
Supplement: Data S1. This Folder Contains the Two Jupyter Notebooks for Unwrapping and Manifold Learning, Related to Experimental Procedures — Furthermore it includes the two websites for both methods. Example data are stored in the folder “SimulationData.” [file mmc6.zip › Jupyter/SimulationData/exampleDataPRW.csv]

id	x	y	z
1.0	0.92672551	16.65288067	2.08038948
1.0	1.09405565	16.40970465	2.20980073
1.0	1.22415773	16.46126347	2.09602125
1.0	1.43917545	16.36817207	2.03965981
1.0	1.48169151	16.3780989	1.99997747
1.0	1.84429242	16.19411842	1.86004175
1.0	1.94805843	16.12952945	1.81609761
1.0	2.08139653	16.33653944	1.41921636
1.0	1.98323324	16.54493728	1.28522042
1.0	1.90700677	16.67929568	1.20512897
1.0	1.91662824	16.46016665	1.49077682
1.0	2.00913812	16.41728684	1.4198188
1.0	2.48352396	16.03068609	1.1306872
1.0	2.74124735	15.68940322	1.06524348
1.0	2.67192934	15.94498939	0.78205255
1.0	2.4614955	16.21084636	0.86138258
1.0	2.18692389	16.38479356	1.17826685
1.0	2.18629846	16.49145841	1.00070482
1.0	1.96263235	16.75376176	0.98003034
1.0	1.88125558	16.70630135	1.20403914
2.0	-0.68362326	11.81729273	4.4739434
2.0	-0.57588933	11.62422955	4.54474606
2.0	-0.59153706	11.08327183	4.69055601
2.0	-0.76652573	10.87579939	4.71909752
2.0	-1.25821831	10.40951185	4.73044564
2.0	-0.88462403	9.84146418	4.94528446
2.0	-0.77925825	9.78408201	4.97556863
2.0	-1.01646668	10.16713888	4.84573634
2.0	-0.83419884	10.52273591	4.79593624
2.0	-0.79121537	10.89177766	4.71092092
2.0	-0.85805134	11.25127437	4.60413529
2.0	-0.69468222	10.83041423	4.74176335
2.0	-0.50909589	10.71713451	4.7936349
2.0	-0.74755311	10.14711138	4.89905444
2.0	-0.99101861	10.11074608	4.86408325
2.0	-1.46007222	10.46769737	4.65762235
2.0	-1.47368484	10.34864509	4.68282704
2.0	-1.12526993	10.3726806	4.77273978
2.0	-1.0228871	10.13586828	4.85166056
2.0	-1.09111117	9.85503914	4.90083316
3.0	0.17504362	5.37694118	5.72337062
3.0	-0.02518972	5.32362545	5.73152395
3.0	-0.01320886	5.44799473	5.71856415
3.0	0.00142908	5.94133128	5.66373026
3.0	-0.096358	6.09991182	5.64414654
3.0	0.01716255	6.40336563	5.60747772
3.0	0.52971226	6.50254489	5.56967538
3.0	0.72352878	6.6779691	5.52462451
3.0	1.01192199	6.93553405	5.44347206
3.0	1.22425722	6.3510445	5.47900013
3.0	1.31183819	6.38855693	5.45382705
3.0	1.8529146	6.25696356	5.31194434
3.0	2.35171569	6.73411344	5.04288956
3.0	2.2966835	6.97969919	5.03113642
3.0	2.54292282	7.13570872	4.88630232
3.0	2.66863916	7.18430251	4.81076435
3.0	2.83869342	7.27273195	4.69732485
3.0	3.09076283	7.86920907	4.4234252
3.0	3.10621299	8.24797272	4.33504984
3.0	3.1321188	8.49211891	4.26344153
4.0	0.57621054	-8.24825433	5.30176211
4.0	0.52133064	-8.06276376	5.33901541
4.0	0.60617593	-8.09688842	5.32429812
4.0	1.06648283	-7.83517904	5.29542254
4.0	1.11864891	-7.44049663	5.34765402
4.0	0.99337438	-7.33572932	5.3883201
4.0	0.83663351	-7.07307383	5.45356179
4.0	0.69039634	-6.82515774	5.50885548
4.0	0.41853014	-7.09345378	5.49854937
4.0	0.31920526	-7.03664279	5.51330341
4.0	0.33785577	-6.7746572	5.54854036
4.0	0.38285349	-6.30786179	5.60646144
4.0	0.42048564	-6.02091325	5.63872848
4.0	0.68218532	-6.20954392	5.59020148
4.0	0.80128267	-6.26587807	5.56736809
4.0	0.89713056	-5.92378513	5.59429452
4.0	0.9655032	-5.61518282	5.61822386
4.0	1.28661925	-5.28643061	5.58922723
4.0	0.82640973	-4.88275394	5.71559404
4.0	0.6208959	-4.2937013	5.7936222
5.0	-1.71120201	16.54690307	-1.62774854
5.0	-1.42828802	16.78760836	-1.62672628
5.0	-0.91487641	16.84071069	-1.91071464
5.0	-1.12912349	16.67815847	-1.95404854
5.0	-1.02842227	16.50842709	-2.15903692
5.0	-0.83748428	16.45523072	-2.28310127
5.0	-0.41807865	16.23632947	-2.55622329
5.0	0.07210407	16.30614589	-2.53996534
5.0	-0.12017905	16.16435775	-2.63699221
5.0	-0.27072078	15.92500278	-2.78357641
5.0	0.14475287	15.80867069	-2.86545227
5.0	0.19356357	15.77304531	-2.88432237
5.0	0.45468897	15.70721506	-2.8948751
5.0	0.52804076	15.81638531	-2.8152859
5.0	0.18966065	16.28276408	-2.55055231
5.0	-0.12607535	16.41199955	-2.46087644
5.0	-0.50716258	16.38783468	-2.42953927
5.0	-0.81235333	16.1569663	-2.51690239
5.0	-0.97298936	16.07882155	-2.51553226
5.0	-0.90371033	15.81051817	-2.72187199
6.0	0.0368922	-17.39233995	-1.54539681
6.0	0.66672898	-17.30566242	-1.50972037
6.0	0.45860535	-17.19734335	-1.71135138
6.0	0.30032994	-17.28853194	-1.64299458
6.0	-0.01439306	-17.43853447	-1.48681805
6.0	-0.34252044	-17.58796182	-1.22962129
6.0	0.16915726	-17.83590732	-0.7904206
6.0	0.4976844	-17.728866	-0.91031757
6.0	0.43048266	-17.55727793	-1.25051783
6.0	0.2292443	-17.39002195	-1.53167157
6.0	0.57173388	-17.36341977	-1.47458986
6.0	0.66151683	-17.39147041	-1.3983449
6.0	0.88478439	-17.43332586	-1.20340068
6.0	1.09018901	-17.20104736	-1.39153636
6.0	0.62425498	-17.20949784	-1.64404432
6.0	0.43073963	-17.14920124	-1.77122265
6.0	0.48791912	-16.86346054	-2.04072735
6.0	0.70950313	-16.83799552	-1.99864829
6.0	0.95624479	-16.60705622	-2.10755379
6.0	0.98676599	-16.53932759	-2.15218955
7.0	-5.68245709	1.87359207	-1.82198869
7.0	-5.42285092	1.84420844	-2.49294753
7.0	-5.37142927	1.8521045	-2.60126971
7.0	-5.26304477	1.45304014	-2.84002957
7.0	-4.91762374	1.49062647	-3.40148371
7.0	-4.74467769	1.3833184	-3.64354425
7.0	-4.8687699	1.0755043	-3.48805912
7.0	-5.1550116	1.31291026	-3.03880396
7.0	-5.23854016	1.43593365	-2.88593076
7.0	-5.40373371	1.28533196	-2.57217763
7.0	-5.52662724	1.12203029	-2.30575535
7.0	-5.63610789	1.04593035	-2.02798807
7.0	-5.67562283	1.04473685	-1.9146881
7.0	-5.79359438	1.14242109	-1.51302682
7.0	-5.80801274	0.80915884	-1.4812965
7.0	-5.84956901	0.6165322	-1.31920722
7.0	-5.8918759	0.19433556	-1.13207865
7.0	-5.90573337	-0.28361621	-1.05516623
7.0	-5.97867931	-0.57328148	-0.46784278
7.0	-5.99728285	-0.42527551	-0.11181673
8.0	-5.75530347	-2.93374222	-1.38570058
8.0	-5.77604833	-2.59057622	-1.37535069
8.0	-5.77200714	-2.30840476	-1.44632369
8.0	-5.62027181	-2.23763108	-1.96372407
8.0	-5.59932795	-2.31048385	-2.01354865
8.0	-5.56179058	-2.56648515	-2.08197353
8.0	-5.49623642	-2.8770479	-2.2071868
8.0	-5.35449717	-2.83008641	-2.5376028
8.0	-5.27299078	-2.88630197	-2.69628087
8.0	-5.17818006	-2.64876766	-2.8994653
8.0	-4.9566647	-2.80116134	-3.24956015
8.0	-5.06185847	-3.05909997	-3.05578154
8.0	-5.04963562	-3.66495725	-3.00145722
8.0	-5.25496221	-3.57264536	-2.63954026
8.0	-5.30925421	-3.53999237	-2.53365856
8.0	-5.40711315	-3.55624894	-2.31471716
8.0	-5.30516079	-3.61496408	-2.53046889
8.0	-5.22528758	-3.6148027	-2.69156148
8.0	-5.30961681	-4.04281631	-2.44784168
8.0	-5.25019327	-4.67749033	-2.45040405
9.0	-5.94666186	2.32407864	-0.19251925
9.0	-5.93533005	1.94597315	-0.5925372
9.0	-5.95888276	1.5803631	-0.46282935
9.0	-5.98616435	0.98915	-0.23900472
9.0	-5.98682589	0.58879365	0.34553719
9.0	-5.98825284	0.40955173	0.34955817
9.0	-5.98451944	0.40172438	0.40938457
9.0	-5.97182028	0.20694369	0.57671846
9.0	-5.98042478	-0.02002179	0.48422614
9.0	-5.99458883	-0.15896207	0.24919297
9.0	-5.99784825	-0.3674123	-0.1040059
9.0	-5.99385077	-0.76093498	0.09704226
9.0	-5.96828834	-0.66283703	0.57508026
9.0	-5.94939121	-0.58977954	0.75239305
9.0	-5.94330859	-0.94578858	0.76006074
9.0	-5.92736695	-0.92081733	0.87869755
9.0	-5.90807571	-0.9560079	0.99653966
9.0	-5.89745171	-0.98234808	1.05491242
9.0	-5.83503171	-1.18820927	1.33997528
9.0	-5.94238123	-1.74690441	0.59078785
10.0	-1.34428876	11.07332198	-4.53526344
10.0	-1.02978431	11.20921112	-4.58026545
10.0	-0.44229536	11.34776488	-4.6364211
10.0	-0.47862601	10.81319446	-4.77275927
10.0	-0.26182068	10.62034788	-4.83725427
10.0	-0.04839847	10.56733711	-4.85695726
10.0	-0.41875887	10.12188697	-4.94378592
10.0	-0.55374014	10.07426651	-4.94131675
10.0	-0.53114593	9.7851818	-5.00789569
10.0	-0.40540969	9.50471075	-5.07916507
10.0	-0.59243442	9.37610072	-5.08734736
10.0	-0.68882515	9.37245421	-5.07594306
10.0	-0.42458611	9.06205193	-5.1667393
10.0	-0.50218278	8.87065517	-5.1965992
10.0	-0.43182903	8.50943132	-5.26952762
10.0	-0.40436337	8.04096591	-5.35279034
10.0	-0.26743486	7.73398845	-5.4113228
10.0	-0.16239872	7.67366903	-5.42501862
10.0	0.24776346	7.71801643	-5.4147919
10.0	0.07545642	7.17940928	-5.50156381
11.0	-5.6381247	-1.34239452	-2.00282926
11.0	-5.74623044	-1.41902284	-1.66045159
11.0	-5.85219031	-1.20399911	-1.26126934
11.0	-5.90294912	-0.57599408	-1.05751047
11.0	-5.8609854	-0.00887427	-1.28407219
11.0	-5.86107961	0.34244089	-1.27856024
11.0	-5.77396221	0.32550052	-1.62775553
11.0	-5.66613529	0.47726426	-1.96713035
11.0	-5.58354869	0.42641389	-2.19175291
11.0	-5.56651669	0.74424042	-2.2253872
11.0	-5.45840679	1.16428425	-2.46072708
11.0	-5.43920378	1.65268847	-2.47216013
11.0	-5.51751262	2.15252648	-2.24549229
11.0	-5.50577617	2.31276403	-2.25657019
11.0	-5.4208433	2.13178371	-2.47174295
11.0	-5.39777835	1.87660309	-2.5441493
11.0	-5.47834793	1.40364658	-2.4018306
11.0	-5.51423993	1.15181656	-2.33361284
11.0	-5.56030609	1.11691354	-2.22359743
11.0	-5.68233148	1.18238681	-1.88567529
12.0	-0.98481572	16.53529193	-2.15652403
12.0	-0.853899	16.7995486	-1.97801458
12.0	-0.45719964	16.97979923	-1.93807277
12.0	-0.20013723	17.1481377	-1.81294356
12.0	-0.28970196	17.38249337	-1.5309249
12.0	0.29073323	17.43548305	-1.46223567
12.0	0.4175636	17.15207694	-1.77128398
12.0	-0.10077784	17.19331942	-1.77320682
12.0	-0.35232226	17.04293985	-1.89798204
12.0	-0.80056405	16.936123	-1.86784524
12.0	-1.05744169	17.0326106	-1.62708089
12.0	-1.73852282	16.45561384	-1.70002023
12.0	-1.91064829	16.16951361	-1.81633446
12.0	-1.6936852	16.00397162	-2.16168058
12.0	-1.58572321	16.09487004	-2.16857596
12.0	-1.59870397	15.87841671	-2.33031217
12.0	-1.49309179	15.60736808	-2.58942623
12.0	-1.35043594	15.59056945	-2.67749985
12.0	-1.19896758	15.6025464	-2.74110352
12.0	-0.82684614	15.79535376	-2.75587713
13.0	-3.40730353	-2.9517979	4.83964454
13.0	-3.26462754	-2.93830879	4.93790559
13.0	-3.25997542	-2.72792594	4.95436353
13.0	-3.11292779	-2.65386244	5.05243769
13.0	-3.21310824	-2.14218945	5.01657744
13.0	-3.45459866	-2.16577669	4.85227489
13.0	-3.55617437	-1.96760301	4.78784518
13.0	-3.3162654	-1.54103301	4.97378317
13.0	-2.98058374	-1.67439934	5.17731668
13.0	-2.88427742	-1.57457961	5.23502301
13.0	-2.76993385	-1.35188185	5.30324443
13.0	-2.83627447	-0.96313252	5.27754467
13.0	-2.72252859	-0.55026153	5.34361254
13.0	-2.92890884	-0.5099939	5.23379344
13.0	-3.22595697	-0.89595649	5.05014936
13.0	-3.06417874	-1.24330583	5.14189188
13.0	-3.14239605	-1.38371832	5.09044254
13.0	-3.2564043	-1.22418599	5.0228793
13.0	-3.20242739	-0.83287568	5.06629875
13.0	-2.99935254	-0.75285876	5.19046308
14.0	-2.37212285	-2.91768389	-5.42468042
14.0	-2.4512214	-2.7795203	-5.39750858
14.0	-2.4214268	-2.5974485	-5.42098281
14.0	-2.5687322	-2.11193514	-5.37643277
14.0	-2.71170396	-1.58102566	-5.32624855
14.0	-2.6662066	-1.23537808	-5.35926946
14.0	-2.5120365	-1.11478692	-5.43613735
14.0	-2.22843351	-1.24235613	-5.55541086
14.0	-1.88224255	-1.42075186	-5.67740092
14.0	-1.82284271	-1.61085976	-5.69112692
14.0	-1.50967341	-2.05351899	-5.76648396
14.0	-1.18033137	-1.91726143	-5.84793857
14.0	-0.90963374	-2.04191518	-5.89145974
14.0	-0.5908146	-2.06316673	-5.93110245
14.0	-0.47533908	-2.02741527	-5.94283941
14.0	-0.40881886	-1.78161573	-5.95652443
14.0	-0.39808784	-1.1780298	-5.97388744
14.0	-0.86437542	-1.07245561	-5.92663981
14.0	-0.93390094	-0.82410241	-5.92050408
14.0	-1.30319918	-0.62413223	-5.85306668
15.0	-3.35146256	3.99803371	4.79496281
15.0	-3.12060384	4.0008939	4.94805611
15.0	-3.08985205	3.35058643	5.0205013
15.0	-2.81950706	2.94079776	5.20475347
15.0	-2.54398149	2.98936715	5.34183809
15.0	-2.37380713	3.37702833	5.39424629
15.0	-2.17209709	3.16624916	5.49254863
15.0	-1.96149994	3.1458502	5.57251478
15.0	-1.72347766	2.71317022	5.67553551
15.0	-1.45292872	3.11729035	5.7279382
15.0	-1.20855647	3.28898728	5.77385952
15.0	-0.95974191	3.59275873	5.80040366
15.0	-1.06688692	4.0020284	5.75171027
15.0	-0.97294989	4.30750031	5.74384461
15.0	-1.04332062	3.97803641	5.75787929
15.0	-1.45786426	4.05206685	5.66129589
15.0	-1.65677421	4.64484048	5.55499125
15.0	-1.81782745	4.67876629	5.50119862
15.0	-2.11814012	4.70066363	5.39057927
15.0	-2.58948151	4.8520182	5.16515235
16.0	-1.93521544	8.79849463	-4.86348027
16.0	-2.30661883	8.74623079	-4.70955333
16.0	-2.70311171	9.23280283	-4.3842399
16.0	-2.38324283	9.53363675	-4.49680322
16.0	-2.28715476	9.92147763	-4.45327082
16.0	-2.31729461	10.69458371	-4.2334277
16.0	-2.20152487	10.85764973	-4.24906574
16.0	-2.22111742	11.36055766	-4.08979035
16.0	-2.14602176	11.68033352	-4.02935237
16.0	-2.07602027	12.01048121	-3.95754693
16.0	-2.0366692	12.49506138	-3.8084883
16.0	-2.0793304	12.51389699	-3.77844542
16.0	-2.1686191	12.44979658	-3.75168682
16.0	-1.98770752	12.56692506	-3.80808444
16.0	-2.09357956	12.73703226	-3.6866174
16.0	-1.91392575	12.9181836	-3.71412509
16.0	-1.58245493	12.40383608	-4.04979256
16.0	-1.42109189	12.003391	-4.23927516
16.0	-1.50282631	11.93508559	-4.23251107
16.0	-1.58545446	11.9928339	-4.18395005
17.0	-4.22047629	-10.4426046	2.46396763
17.0	-4.10676119	-10.79555456	2.48700208
17.0	-4.12791595	-10.94021745	2.37941243
17.0	-4.16302122	-11.03184082	2.26867013
17.0	-4.15879549	-11.22462318	2.16916818
17.0	-4.14817078	-11.50940298	2.01846354
17.0	-3.98285382	-11.62779749	2.26142051
17.0	-3.90819035	-11.70189857	2.34757566
17.0	-3.62174607	-11.80308563	2.72098365
17.0	-3.53750046	-11.99745072	2.73731399
17.0	-3.42402632	-11.85892705	2.94109283
17.0	-3.40899558	-11.78091373	2.99293268
17.0	-3.47961639	-11.80377926	2.900215
17.0	-3.52573435	-11.90842825	2.79507727
17.0	-3.6000601	-12.0326462	2.63673896
17.0	-3.63568881	-12.02679709	2.59041082
17.0	-3.46004242	-12.39420802	2.63810887
17.0	-3.33580135	-12.47478991	2.75341164
17.0	-3.19962594	-12.64791038	2.82630319
17.0	-3.06902381	-13.44600122	2.5480905
18.0	-5.69299702	5.48754913	-0.4938363
18.0	-5.67917566	5.30563435	-0.786901
18.0	-5.64816616	5.34071651	-0.96383025
18.0	-5.63026128	5.203122	-1.13670787
18.0	-5.55590626	5.46391248	-1.3471291
18.0	-5.55457128	5.86732547	-1.14964405
18.0	-5.63246912	5.92176222	-0.61557173
18.0	-5.70412796	5.51374081	-0.29154388
18.0	-5.72765287	5.33080179	-0.19104558
18.0	-5.71693934	5.39450062	0.2884449
18.0	-5.72151308	5.28399564	0.4024899
18.0	-5.73830052	5.13854373	0.37156309
18.0	-5.744488	5.04071202	0.42149749
18.0	-5.72953864	5.03016606	0.6008246
18.0	-5.71514054	4.87516087	0.83448744
18.0	-5.57233957	4.64978212	1.59585614
18.0	-5.48091304	5.13061115	1.74206645
18.0	-5.33880783	5.42482107	2.05603433
18.0	-5.40928201	5.00408884	1.98930776
18.0	-5.54055507	4.76659226	1.66666145
19.0	0.5630043	17.87137399	-0.44237078
19.0	1.00115865	17.66319226	-0.57646158
19.0	1.19054315	17.48177565	-0.79098976
19.0	1.08115318	17.34390038	-1.1864555
19.0	0.76785286	17.38263587	-1.35554778
19.0	0.6910984	17.55511325	-1.13134364
19.0	0.64755727	17.66235782	-0.95842131
19.0	0.69982048	17.86541879	-0.21578616
19.0	0.7960895	17.8408546	0.00299081
19.0	0.6390112	17.89551166	0.09167847
19.0	0.29701872	17.94984114	-0.33486678
19.0	-0.1211731	17.95989448	-0.38152383
19.0	-0.462218	17.9461669	0.03694469
19.0	-0.47931195	17.93741464	-0.1420081
19.0	-1.04143488	17.6819202	-0.42010827
19.0	-0.88021584	17.71446477	-0.59858338
19.0	-0.78632014	17.73025291	-0.67275862
19.0	-1.10242511	17.52897887	-0.80255355
19.0	-1.3611347	17.44967992	-0.56119729
19.0	-1.6151545	17.30893766	-0.32009735
20.0	0.29397603	-1.61260451	5.96863757
20.0	0.36494078	-1.61728399	5.96457837
20.0	0.29391479	-1.79128457	5.96297676
20.0	0.04436797	-1.84817921	5.96812382
20.0	-0.07736656	-2.25824825	5.95209062
20.0	0.02718956	-2.55939025	5.93897548
20.0	0.19323002	-2.84107453	5.9216388
20.0	0.34503497	-3.19429095	5.89467804
20.0	0.63421033	-3.48106484	5.85246561
20.0	0.84721989	-3.49740819	5.82435597
20.0	0.70000641	-3.9968448	5.80818532
20.0	0.58847454	-4.03422505	5.81767716
20.0	0.5189206	-4.10640784	5.81868549
20.0	0.79381229	-4.32003889	5.7702881
20.0	1.08519335	-4.17654053	5.7344738
20.0	1.0493092	-4.09187994	5.74791818
20.0	0.94109504	-3.97332807	5.77582823
20.0	0.69430986	-4.09642067	5.80115642
20.0	-0.04980893	-3.91447329	5.85618923
20.0	-0.06267238	-3.90277104	5.85693348
21.0	-0.99092457	15.02564102	3.15159093
21.0	-1.03855777	15.03954981	3.12880029
21.0	-1.07592628	15.39171467	2.91883849
21.0	-0.95677824	15.61197627	2.82896478
21.0	-1.06945953	16.11556194	2.44937566
21.0	-0.58234908	16.44284502	2.3706697
21.0	-0.20461607	16.41264375	2.45511519
21.0	-0.13300018	16.1333537	2.65739423
21.0	-0.05431033	15.92499679	2.79618651
21.0	0.2769351	15.4961003	3.040114
21.0	0.5849094	15.41599196	3.04171225
21.0	0.89004725	15.00490043	3.1924095
21.0	1.08536921	15.02336913	3.12154063
21.0	1.26920971	15.09631301	3.01115138
21.0	1.76378311	14.76109414	2.94602787
21.0	1.42558471	14.76735824	3.12044343
21.0	1.44992545	14.93821403	3.01715847
21.0	1.58233367	15.2445398	2.77027852
21.0	1.48676416	15.24057279	2.82510043
21.0	1.20967319	14.98877664	3.09420232
22.0	-2.81301091	15.43418101	1.27230252
22.0	-2.88667621	15.59761437	0.79710099
22.0	-2.82178936	15.81138407	0.50964881
22.0	-2.52676827	16.19528591	0.68732114
22.0	-2.25668403	16.35704449	1.08594507
22.0	-2.16728439	16.41873909	1.16193861
22.0	-1.99174191	16.69870367	1.02469364
22.0	-1.52682453	17.08459135	1.11235487
22.0	-1.24149325	17.24670632	1.18693685
22.0	-1.17052422	17.38364342	1.02620114
22.0	-0.92319807	17.31262884	1.3581945
22.0	-0.69753501	17.26566949	1.54623777
22.0	-0.5503217	17.23495011	1.64082665
22.0	-0.81963101	17.32162618	1.41087489
22.0	-1.17436193	17.27573615	1.20815778
22.0	-1.33465107	17.21339548	1.13858463
22.0	-1.5037993	17.10372903	1.11104266
22.0	-1.66351382	17.00829064	1.04416608
22.0	-1.70642527	17.19168355	0.49877985
22.0	-1.82235771	17.12734148	0.29160197
23.0	2.01505872	16.10130082	1.7702466
23.0	2.23058115	15.61963011	1.97899315
23.0	2.23926874	15.20455382	2.30199486
23.0	1.83481319	15.21786202	2.62716198
23.0	1.91792351	15.35309609	2.47603099
23.0	2.02116829	15.26163633	2.45665458
23.0	1.90392468	14.82230136	2.82203668
23.0	2.01723039	14.43524997	2.96274258
23.0	2.43786811	13.88462252	2.93879131
23.0	1.77279727	13.97946703	3.33815002
23.0	1.65036949	14.21796849	3.28863188
23.0	1.96753828	14.24527389	3.09536051
23.0	2.22847105	13.79407428	3.14516853
23.0	1.83643656	13.65667788	3.45032456
23.0	1.66736408	13.54693816	3.5817367
23.0	1.52768419	13.65764251	3.59728957
23.0	1.1540976	13.97821445	3.59972297
23.0	1.15076304	14.19612813	3.50478476
23.0	0.52154699	14.18380752	3.65713158
23.0	0.30298659	14.42864511	3.57441514
24.0	-3.46948021	7.85413393	-4.13624822
24.0	-3.58716159	7.96238338	-4.01096963
24.0	-3.42083739	7.90789846	-4.16527958
24.0	-3.66398081	7.71733295	-3.99471837
24.0	-3.75800854	7.43352732	-3.96707306
24.0	-3.38067432	7.28633745	-4.32111942
24.0	-3.42629213	7.50318202	-4.24325556
24.0	-3.42597683	7.1215346	-4.31596377
24.0	-3.53455186	6.93302886	-4.26217993
24.0	-3.3588972	6.54832355	-4.46691225
24.0	-3.4270617	6.41467362	-4.4365802
24.0	-3.64342893	5.86863627	-4.3472589
24.0	-3.60775761	5.5022695	-4.42946944
24.0	-3.45305971	5.22666684	-4.58705136
24.0	-3.27268781	5.14609369	-4.72726548
24.0	-3.34124166	4.88237944	-4.71035866
24.0	-3.33931427	4.30460579	-4.77390117
24.0	-3.2342763	3.88063979	-4.88530388
24.0	-3.04329309	3.76846635	-5.01601841
24.0	-2.70549379	3.66296535	-5.21435428
25.0	-0.13512334	17.31766479	-1.63075175
25.0	0.03299113	17.35886914	-1.58674602
25.0	0.2279178	17.51550188	-1.36380495
25.0	0.41103812	17.58499391	-1.21323342
25.0	0.61828748	17.72451333	-0.84334734
25.0	0.91031048	17.73737585	-0.4627828
25.0	0.42107563	17.95556354	0.01489171
25.0	0.192631	17.98860315	0.09201236
25.0	-0.40173384	17.95323263	0.15948794
25.0	-0.83944376	17.81851647	-0.13269779
25.0	-0.87816639	17.78229124	-0.30723358
25.0	-1.02697362	17.6739965	-0.48737102
25.0	-1.03747786	17.65303116	-0.54602077
25.0	-1.33828235	17.31414022	-0.94877415
25.0	-1.66496147	17.02779171	-1.00584067
25.0	-1.50924721	17.05333641	-1.18711943
25.0	-1.34156328	17.1465676	-1.23814788
25.0	-1.10039565	17.11355256	-1.49920288
25.0	-0.71039413	17.19283135	-1.62838065
25.0	-0.89933685	17.22676268	-1.48919764
26.0	-4.38279978	-11.55226431	1.40098315
26.0	-4.48680302	-11.40223263	1.19287136
26.0	-4.56620144	-11.35710975	0.90457465
26.0	-4.72412707	-10.8913707	0.70880612
26.0	-4.64633142	-10.98893246	0.99709593
26.0	-4.57226969	-11.26714774	0.99445857
26.0	-4.40841045	-11.65864107	1.20965301
26.0	-4.21154476	-12.15128756	1.36268636
26.0	-4.20804061	-12.37213802	1.13341905
26.0	-4.12329329	-12.61750987	1.14428613
26.0	-4.06751664	-12.69254534	1.24708853
26.0	-3.87836726	-12.84685283	1.61873679
26.0	-3.92076274	-13.22737022	1.08961019
26.0	-3.71332768	-13.45447266	1.44829183
26.0	-3.5394125	-13.62835855	1.68393968
26.0	-3.44391513	-13.67422901	1.83395439
26.0	-3.38102405	-14.03595887	1.63672933
26.0	-3.52364819	-14.0838731	1.24274111
26.0	-3.65434591	-13.84985508	1.154379
26.0	-3.67036481	-13.57183448	1.43608682
27.0	-2.38768619	11.17830156	4.0515589
27.0	-2.43395249	10.95776458	4.09077924
27.0	-2.72392454	10.71599975	3.97756857
27.0	-2.9733473	10.76046599	3.78072927
27.0	-3.06743807	10.94953504	3.64272632
27.0	-3.23495709	10.91676501	3.5061805
27.0	-3.38448803	10.99685841	3.33293784
27.0	-3.24038639	11.41622817	3.31945107
27.0	-3.15860043	11.58719387	3.33243534
27.0	-3.02611134	11.68352827	3.41693525
27.0	-2.90713785	11.63220389	3.53755688
27.0	-2.83320597	11.82042298	3.52820533
27.0	-2.5150248	12.0409254	3.68311413
27.0	-2.29125688	12.08240111	3.81177795
27.0	-2.76496349	12.3645457	3.37165969
27.0	-2.98419051	12.25333413	3.22675044
27.0	-3.32212872	12.32909569	2.84145007
27.0	-3.40775532	12.54299107	2.6280159
27.0	-3.14033435	13.11207768	2.6524228
27.0	-3.15170488	13.45328222	2.44062844
28.0	-4.27217983	4.0900892	-3.98619125
28.0	-4.48610045	3.70369452	-3.7882387
28.0	-4.54928303	3.52455134	-3.73145419
28.0	-4.71975924	3.18251119	-3.54943621
28.0	-4.99360252	2.92735105	-3.17990252
28.0	-5.17864124	2.88964485	-2.87295872
28.0	-5.34750163	2.76130239	-2.56066932
28.0	-5.37537897	2.97704174	-2.47397409
28.0	-5.43578044	3.140412	-2.31440972
28.0	-5.57072316	3.37230158	-1.92443278
28.0	-5.60146697	3.46761859	-1.81315352
28.0	-5.7075032	3.59888383	-1.40900674
28.0	-5.80697749	3.80083347	-0.82089229
28.0	-5.72705488	4.37178924	-1.03789536
28.0	-5.73775749	4.56922854	-0.87084898
28.0	-5.67314644	4.89263765	-1.07500813
28.0	-5.6591192	4.92211181	-1.13245772
28.0	-5.62074231	5.11310373	-1.22571851
28.0	-5.53643275	5.25569214	-1.50955887
28.0	-5.43431354	5.22155645	-1.85440841
29.0	-5.89380293	3.13041169	-0.41744
29.0	-5.89125143	3.40523075	-0.0689711
29.0	-5.86456943	3.78139137	0.13437416
29.0	-5.82434316	4.28895972	0.18198467
29.0	-5.81873077	4.37709251	-0.1166246
29.0	-5.82676499	4.16691568	-0.34578438
29.0	-5.7658496	4.43930625	-0.75183967
29.0	-5.69251849	4.63689104	-1.09829869
29.0	-5.61425599	5.24782889	-1.19170555
29.0	-5.67282112	4.91484063	-1.06542878
29.0	-5.74548208	4.7159627	-0.71992411
29.0	-5.80745912	4.03917518	-0.67871047
29.0	-5.85858842	3.58078285	-0.50226924
29.0	-5.83815624	3.61562447	-0.6807386
29.0	-5.76937373	3.87237171	-1.02380977
29.0	-5.77358341	3.94255131	-0.9688424
29.0	-5.8576981	3.66122023	-0.44494983
29.0	-5.87806074	3.60964573	-0.02598191
29.0	-5.8936547	3.18752284	0.36866223
29.0	-5.87500292	3.37213343	0.46996244
30.0	-3.3773658	9.17389061	-3.90413362
30.0	-3.53706762	8.95354413	-3.81861554
30.0	-3.85283817	8.94864935	-3.50114928
30.0	-4.12852166	8.63435481	-3.26676355
30.0	-4.29153769	8.91446748	-2.95853958
30.0	-4.45809804	8.86957591	-2.71741053
30.0	-4.4951839	8.79200121	-2.68412225
30.0	-4.50535088	8.6569763	-2.7156559
30.0	-4.39676773	8.54324184	-2.92553738
30.0	-4.39339146	8.91131746	-2.80617226
30.0	-4.53549429	8.97666067	-2.54478087
30.0	-4.39736081	8.57342343	-2.91481602
30.0	-4.1389886	8.43231145	-3.31184883
30.0	-3.95139982	7.96922975	-3.65101709
30.0	-3.62661308	7.94756483	-3.97862778
30.0	-3.41851214	7.55536254	-4.23924088
30.0	-3.11983905	7.36835393	-4.49823174
30.0	-2.83284014	6.93674858	-4.75694428
30.0	-2.79668115	7.25791497	-4.72499079
30.0	-2.87289645	7.19599081	-4.68965658
31.0	-3.64569028	11.51144911	-2.82581396
31.0	-3.75071205	11.65336095	-2.61594705
31.0	-3.94267126	11.47716593	-2.4123007
31.0	-4.08169672	11.37495284	-2.22780946
31.0	-3.82075585	11.4301437	-2.62399691
31.0	-3.60559594	11.73624483	-2.77403954
31.0	-3.62367866	11.3989918	-2.90370572
31.0	-3.49664981	11.51642288	-3.0061597
31.0	-3.32326079	11.6711124	-3.13383994
31.0	-3.24075258	11.69347765	-3.21005859
31.0	-3.20590323	11.80197049	-3.20092266
31.0	-3.43340538	12.27380923	-2.73372263
31.0	-3.58761879	12.47478873	-2.41616245
31.0	-3.76115443	12.40243319	-2.18233073
31.0	-3.84630513	12.25736297	-2.12421186
31.0	-4.14449737	12.37661935	-1.34278184
31.0	-4.23954839	12.33420109	-1.05953598
31.0	-4.26803364	12.37140416	-0.88212866
31.0	-4.19774145	12.53290105	-0.96246743
31.0	-4.01107407	12.70841309	-1.40229176
32.0	-3.88268196	-4.74906362	-4.29171582
32.0	-3.86745387	-4.9970576	-4.27414216
32.0	-3.94992479	-5.28571479	-4.15857971
32.0	-3.6074719	-5.13423857	-4.47852794
32.0	-3.34051753	-5.15549834	-4.67842946
32.0	-3.32054132	-5.37504714	-4.66517734
32.0	-3.05559723	-5.419836	-4.83730076
32.0	-2.96024157	-5.10871044	-4.93326358
32.0	-2.97333383	-4.90210305	-4.94865817
32.0	-3.08165216	-4.78033521	-4.8953399
32.0	-3.41991245	-4.68952252	-4.67554118
32.0	-3.76346113	-4.61992489	-4.41189726
32.0	-3.78495012	-4.8626673	-4.36427212
32.0	-4.03390032	-5.01452384	-4.11505886
32.0	-4.14961263	-4.63035058	-4.04950324
32.0	-4.22741199	-4.53811968	-3.98003854
32.0	-4.40069252	-4.79991116	-3.75153304
32.0	-4.55018382	-4.80415737	-3.56810744
32.0	-4.53807317	-4.39804528	-3.640974
32.0	-4.88404074	-4.4273134	-3.15725286
33.0	2.16795206	13.87681951	3.14702214
33.0	1.97366586	14.05575076	3.18638873
33.0	2.14574834	14.26611599	2.96347789
33.0	2.5531835	14.13290797	2.69963369
33.0	2.99922359	13.83221995	2.39702622
33.0	3.26253727	13.58429131	2.20276808
33.0	3.33713272	13.54887419	2.11344676
33.0	3.55323278	13.4102451	1.84198436
33.0	3.59562751	12.97053145	2.09253911
33.0	3.63679178	12.66101239	2.22766632
33.0	3.59102796	12.60209776	2.3363741
33.0	3.5977135	12.23165019	2.53628889
33.0	3.76924629	11.87239719	2.47613557
33.0	3.84249295	11.27835262	2.66491596
33.0	4.05323506	11.168525	2.38992374
33.0	4.29771918	10.90224833	2.07919509
33.0	4.34691797	10.42842702	2.24070046
33.0	4.40897848	10.38179333	2.14130143
33.0	4.52075592	10.43033662	1.86407472
33.0	4.60362756	10.01022693	1.91644567
34.0	-0.23761137	16.40520755	-2.45766449
34.0	-0.27644488	16.75415654	-2.17588916
34.0	-0.49124939	16.652084	-2.22451405
34.0	-0.71153373	16.79167001	-2.04078678
34.0	-0.98397876	16.63531702	-2.06968327
34.0	-1.42196975	16.73948618	-1.68627205
34.0	-1.3812219	17.00842225	-1.39616965
34.0	-1.33042263	17.4628574	-0.58863231
34.0	-1.23126928	17.58186384	-0.37026228
34.0	-0.7305987	17.86605573	-0.0030312
34.0	-0.7237711	17.86069308	0.17671108
34.0	-0.60419679	17.85714225	0.45178494
34.0	-0.83701302	17.77995961	0.41736199
34.0	-0.58715493	17.91220773	-0.07457738
34.0	-0.41316363	17.9315532	-0.32025373
34.0	-0.52703067	17.75700452	-0.82925257
34.0	-0.7598942	17.67367822	-0.84617737
34.0	-0.85335541	17.60418156	-0.91523238
34.0	-1.17312098	17.38220763	-1.02593819
34.0	-1.28628334	17.37879705	-0.88736122
35.0	-3.57284246	12.13981441	-2.61911939
35.0	-3.58363995	12.40253972	-2.46294158
35.0	-3.45187921	12.57261793	-2.55364766
35.0	-3.24503252	12.69513333	-2.7499791
35.0	-2.96366201	12.25160323	-3.24634129
35.0	-3.3444245	12.03193153	-2.95458301
35.0	-3.37510741	11.91368697	-2.97287575
35.0	-3.41667139	11.44088652	-3.12771349
35.0	-3.60699073	11.42226635	-2.91430175
35.0	-3.76698482	11.30100944	-2.76034648
35.0	-3.68687593	10.93601665	-3.01967719
35.0	-3.56652577	10.78404825	-3.21840797
35.0	-3.39679807	10.90334318	-3.35448246
35.0	-3.19191696	11.32575728	-3.39987283
35.0	-2.92409336	11.58174713	-3.54197427
35.0	-2.727788	11.44451449	-3.74248346
35.0	-2.58231366	11.24607394	-3.90883226
35.0	-2.49658762	10.99666867	-4.041132
35.0	-2.46404063	10.63973052	-4.16536871
35.0	-2.39886923	10.47988587	-4.24762456
36.0	-3.56045892	-14.10877285	-1.09801433
36.0	-3.25554694	-14.56956908	-1.34744137
36.0	-3.23474982	-14.65089606	-1.29866543
36.0	-3.17029117	-14.88759888	-1.15000892
36.0	-2.89124786	-15.01317653	-1.61144181
36.0	-3.14166685	-14.89727872	-1.21291437
36.0	-3.14974741	-15.03771128	-0.97633445
36.0	-3.11856511	-15.15594751	-0.86719344
36.0	-2.96591166	-15.40499492	-0.91387112
36.0	-2.93936033	-15.30870899	-1.14914831
36.0	-2.94319014	-15.26200211	-1.20692346
36.0	-3.0424089	-15.07870977	-1.21683762
36.0	-3.10957335	-15.02258114	-1.1203689
36.0	-2.96967762	-15.3116948	-1.0635964
36.0	-3.08487983	-15.22292385	-0.85727198
36.0	-3.34783156	-14.86599029	-0.48654646
36.0	-3.61599162	-14.25683402	-0.58348807
36.0	-3.71297406	-14.0760194	-0.44598087
36.0	-3.71303253	-13.93365564	-0.80095396
36.0	-3.69451025	-13.87571363	-0.97865654
37.0	-5.72587324	2.17413927	1.63986785
37.0	-5.81455582	2.17196366	1.29103917
37.0	-5.82386925	2.40208488	1.20059755
37.0	-5.8173071	2.57570211	1.19239263
37.0	-5.80498021	2.9173432	1.16471035
37.0	-5.80155976	3.2059811	1.09538547
37.0	-5.77302265	3.52909309	1.13506666
37.0	-5.71779478	3.38613527	1.42577439
37.0	-5.73442833	3.33753142	1.37063934
37.0	-5.72291083	3.29868152	1.42802604
37.0	-5.60811697	3.27731712	1.83182997
37.0	-5.41488709	3.31931676	2.33554935
37.0	-5.43639504	3.54078671	2.2477967
37.0	-5.50657238	3.24005206	2.12396403
37.0	-5.43687969	3.55934196	2.24336398
37.0	-5.28112782	3.7395096	2.56045283
37.0	-5.07771161	3.44759439	2.98264789
37.0	-5.11202214	3.15827737	2.9595486
37.0	-5.19919496	3.16838359	2.80231435
37.0	-5.36026926	3.16416255	2.48094285
38.0	-0.74043355	9.22753743	-5.09813012
38.0	-1.02896568	9.82047641	-4.92193853
38.0	-1.51271294	9.74259068	-4.81302888
38.0	-1.39864815	9.59936014	-4.87905199
38.0	-1.37103101	9.66684543	-4.87208107
38.0	-1.30016156	9.92475302	-4.83374132
38.0	-0.86655843	10.06942551	-4.89725953
38.0	-0.73509079	9.75547762	-4.98851381
38.0	-0.74061733	10.04856958	-4.92261926
38.0	-0.77501193	10.10253055	-4.90502107
38.0	-0.52559238	10.50214502	-4.84445529
38.0	-0.17830543	10.7292192	-4.81430415
38.0	0.39404588	10.81694006	-4.77954389
38.0	0.63905886	10.60733569	-4.80519237
38.0	0.91585313	10.38031042	-4.81548513
38.0	1.06282875	10.4578308	-4.76640245
38.0	1.16005114	10.72078443	-4.67800187
38.0	1.23593199	11.22694372	-4.52410806
38.0	1.31120722	11.33840483	-4.47172843
38.0	1.51125096	11.47132453	-4.36976733
39.0	-2.16249627	-7.69517248	-4.97434317
39.0	-2.19301205	-7.37871353	-5.01410089
39.0	-1.90921619	-7.22807293	-5.15265847
39.0	-1.811408	-7.28151386	-5.17954058
39.0	-1.57459643	-6.8200606	-5.32470748
39.0	-1.30754985	-6.93423049	-5.38030635
39.0	-1.17656249	-7.04228652	-5.39493082
39.0	-0.69467263	-7.08287029	-5.47204835
39.0	-0.40073489	-6.86603186	-5.53185031
39.0	0.01065215	-6.57270167	-5.58568181
39.0	0.20669162	-6.44864243	-5.59792142
39.0	0.37582898	-6.32657759	-5.60459325
39.0	0.55092617	-6.35050167	-5.58708284
39.0	1.02380374	-6.70172767	-5.47370765
39.0	1.25761475	-6.91259297	-5.39528297
39.0	1.32684519	-7.04971657	-5.35886423
39.0	1.5636256	-7.03725586	-5.29646323
39.0	1.6021869	-6.9093269	-5.30364839
39.0	1.92750571	-6.41190645	-5.26466155
39.0	1.67823224	-5.95441614	-5.40777997
40.0	0.53811449	13.8032419	-3.81319942
40.0	0.9507059	13.69853527	-3.77441027
40.0	1.04220333	13.71283239	-3.7443667
40.0	1.22718948	13.67871625	-3.70193306
40.0	1.35829363	13.52506098	-3.71884198
40.0	1.71467723	13.20039752	-3.70117764
40.0	1.49969162	13.06668704	-3.84447678
40.0	1.75322439	13.2196028	-3.6754129
40.0	1.88067992	12.83765558	-3.7618256
40.0	1.98932712	12.99686028	-3.64333213
40.0	2.20559678	13.04934422	-3.49495988
40.0	2.30783084	13.46286579	-3.24579208
40.0	2.24794438	13.67220589	-3.19011496
40.0	2.21131223	14.09684402	-3.00499348
40.0	1.89202456	14.08210099	-3.22277691
40.0	1.71513954	14.02182223	-3.34851822
40.0	1.49408608	13.92130267	-3.49772455
40.0	1.00901891	14.14150682	-3.57234303
40.0	0.62388291	14.20775199	-3.63068274
40.0	0.09833824	14.1877758	-3.69113027
41.0	-5.30567772	7.81626824	1.0303185
41.0	-5.34323804	7.34727127	1.20489142
41.0	-5.2702111	7.59846043	1.34524983
41.0	-5.28015169	7.78565429	1.17679274
41.0	-5.14439651	8.27772196	1.38628121
41.0	-5.06962514	8.32192931	1.61367768
41.0	-4.97200647	8.06770451	2.01175735
41.0	-4.88209081	8.03647391	2.23362662
41.0	-4.74891309	8.31380444	2.40164472
41.0	-4.5337696	8.40195903	2.75704116
41.0	-4.42712022	8.72520122	2.81812236
41.0	-4.35980623	8.74492921	2.9146187
41.0	-4.20485584	9.00240765	3.05194552
41.0	-4.23125205	9.04744072	3.00022909
41.0	-4.33068801	9.05019448	2.85385221
41.0	-4.52016005	9.19794508	2.48352761
41.0	-4.62875562	8.91295783	2.39747032
41.0	-4.91670115	8.60743022	1.89580218
41.0	-4.96461635	8.68454204	1.72407754
41.0	-4.94040043	9.19761685	1.48083446
42.0	-5.63460068	5.35923649	-1.02956627
42.0	-5.67242045	5.62191212	-0.55846217
42.0	-5.70057874	5.58307832	-0.19995962
42.0	-5.68957959	5.71371141	0.03599189
42.0	-5.69857181	5.57451505	0.27106704
42.0	-5.73124022	5.14502617	0.46003323
42.0	-5.755574	5.01163824	0.28747821
42.0	-5.75283502	5.05679941	-0.25227478
42.0	-5.80236945	4.58175516	-0.00331504
42.0	-5.84087085	4.11174316	0.07573208
42.0	-5.80380956	4.32371866	0.48849072
42.0	-5.7987161	4.09453583	0.7156039
42.0	-5.8069754	3.84125557	0.79972814
42.0	-5.80282816	3.68042116	0.90671372
42.0	-5.8138167	3.50653936	0.91287093
42.0	-5.85407494	3.19062747	0.7737467
42.0	-5.88302215	3.03807105	0.60374546
42.0	-5.91932445	2.68923964	0.39754427
42.0	-5.91946999	2.07716765	0.69316104
42.0	-5.95537153	1.94265607	0.33797384
43.0	-5.48082891	-6.79590866	-0.91044893
43.0	-5.54083502	-6.30338048	-0.94043254
43.0	-5.48165516	-6.09671493	-1.3496163
43.0	-5.38998803	-6.40985866	-1.54365991
43.0	-5.33769768	-6.67778593	-1.59819434
43.0	-5.25512501	-7.04341147	-1.6945437
43.0	-5.21746529	-7.04059397	-1.80839217
43.0	-5.28013602	-6.56556555	-1.82497554
43.0	-5.29932493	-6.02538473	-1.97059315
43.0	-5.33984178	-6.17494069	-1.80261894
43.0	-5.33856274	-6.4080363	-1.71382617
43.0	-5.29692345	-6.72950479	-1.70610613
43.0	-5.26257666	-7.16395078	-1.61332616
43.0	-5.29145458	-7.30074155	-1.44159435
43.0	-5.39985566	-7.35351116	-0.91286502
43.0	-5.38973327	-7.52810455	-0.80860783
43.0	-5.33786763	-7.84962286	-0.81294687
43.0	-5.31085962	-7.83061551	-0.99075681
43.0	-5.27189648	-7.93779499	-1.09825004
43.0	-5.2071817	-8.00560346	-1.32822528
44.0	-4.74731866	9.67207875	-1.75174778
44.0	-4.63832242	9.78654913	-1.96064452
44.0	-4.5912902	9.78221924	-2.07065947
44.0	-4.6114924	9.80203228	-2.01459685
44.0	-4.59741894	10.02326451	-1.92376426
44.0	-4.50479671	10.13737591	-2.07082563
44.0	-4.42860938	10.34683642	-2.11947967
44.0	-4.41726405	10.55789295	-2.02541907
44.0	-4.41941166	10.18145943	-2.22503656
44.0	-4.47752378	9.90429684	-2.24773791
44.0	-4.38557268	9.55557366	-2.57319047
44.0	-4.20741442	9.70005556	-2.80055346
44.0	-3.97784114	9.88171813	-3.05400767
44.0	-3.81322548	10.16176998	-3.16003223
44.0	-3.57038236	10.26338771	-3.39827082
44.0	-3.14514371	10.37009933	-3.76288423
44.0	-3.15330679	10.48531653	-3.72033517
44.0	-3.62748539	10.47215848	-3.26438772
44.0	-3.63126279	10.23180265	-3.34390971
44.0	-3.42993644	10.24660867	-3.54536998
45.0	-3.91453214	-13.10148207	-1.26662765
45.0	-3.99848044	-12.91941722	-1.21097049
45.0	-4.05203332	-12.85333864	-1.10659234
45.0	-4.15132106	-12.79335292	-0.7622279
45.0	-4.06647138	-13.04298401	-0.74943406
45.0	-3.97841344	-13.28556312	-0.74861734
45.0	-3.93908382	-13.43811467	-0.64718552
45.0	-3.88170408	-13.43180809	-0.94150544
45.0	-3.89326422	-13.19131278	-1.22799342
45.0	-3.79383636	-13.05753143	-1.63170409
45.0	-3.73735526	-13.35028654	-1.49292518
45.0	-3.6030726	-13.68920468	-1.48198386
45.0	-3.52464415	-13.63656371	-1.70737234
45.0	-3.39607179	-13.51949644	-2.03915787
45.0	-3.42764395	-13.3199059	-2.13024306
45.0	-3.57218681	-13.32847676	-1.87103774
45.0	-3.61710957	-13.49169312	-1.64055823
45.0	-3.33011276	-14.09734073	-1.68186819
45.0	-3.38761747	-14.08240439	-1.57770288
45.0	-3.29714129	-14.55397427	-1.26234203
46.0	0.8437064	7.75250158	5.34885403
46.0	0.81656727	8.10881272	5.29408598
46.0	0.83914658	8.56720645	5.20966485
46.0	0.8342934	8.70378365	5.18523267
46.0	0.38110777	8.89380148	5.20248986
46.0	0.13240374	9.29848951	5.13571715
46.0	0.35296566	9.92576781	4.99286013
46.0	0.44117133	10.17696493	4.92925164
46.0	-0.12707617	10.60303788	4.84688047
46.0	0.03215987	11.16842789	4.70527966
46.0	0.47677774	11.0370288	4.71567295
46.0	0.39661833	10.72299942	4.80279466
46.0	0.29013297	10.61953739	4.83583649
46.0	0.08053381	10.41172341	4.89373346
46.0	0.08790504	10.70291215	4.82330138
46.0	0.11494429	11.12258489	4.71603878
46.0	0.37194862	11.00330287	4.73382878
46.0	0.48279063	11.05257731	4.71101256
46.0	0.47469056	10.48597937	4.85359267
46.0	-0.09317319	10.08128798	4.9697921
47.0	-4.18818765	11.05183194	-2.21080097
47.0	-4.28158132	10.52426638	-2.31546418
47.0	-4.10354008	10.50871329	-2.62499893
47.0	-3.8527719	10.58657245	-2.95013788
47.0	-3.7358038	10.64344895	-3.07518606
47.0	-3.65890911	10.47671655	-3.22748384
47.0	-3.67954922	10.34843463	-3.24992578
47.0	-3.27920186	10.31429351	-3.6641941
47.0	-3.27353472	9.82505461	-3.81552437
47.0	-2.98099737	9.72774357	-4.07422654
47.0	-2.90238422	9.84389751	-4.09990751
47.0	-2.78069008	9.98815243	-4.14523388
47.0	-2.76295863	10.23832435	-4.08889079
47.0	-2.4930033	10.69648423	-4.13184968
47.0	-2.59421491	11.2247812	-3.90775196
47.0	-2.49176702	11.49645931	-3.88660517
47.0	-2.70455703	11.50646766	-3.73823404
47.0	-2.96355072	11.37435659	-3.58360954
47.0	-3.33975956	11.22495014	-3.29333585
47.0	-3.50158715	11.39275512	-3.05241467
48.0	-3.92963639	10.29558578	2.96315398
48.0	-3.79787412	10.0488492	3.21810848
48.0	-3.57397982	9.98233572	3.48637009
48.0	-3.37100617	9.70946745	3.76317092
48.0	-3.4731175	9.09923966	3.83899482
48.0	-3.46475353	8.85069512	3.91044957
48.0	-3.54492161	8.74215432	3.86546698
48.0	-3.27975968	8.43530604	4.16378834
48.0	-3.40831395	8.91211421	3.94440229
48.0	-3.44778053	9.1182797	3.85677269
48.0	-3.40594103	9.49929041	3.79121167
48.0	-3.37925534	9.88335728	3.70502585
48.0	-3.31107643	10.07985087	3.70776307
48.0	-3.55731018	10.00339187	3.49669764
48.0	-3.65260417	10.13828438	3.35230493
48.0	-3.85268024	9.77073524	3.24798104
48.0	-3.89063262	9.67595961	3.23423709
48.0	-3.89728374	9.54797039	3.26831381
48.0	-3.8023517	9.43087798	3.41463573
48.0	-3.92381832	9.28025026	3.32181013
49.0	0.2492824	17.80396282	0.84719358
49.0	0.55083043	17.56658075	1.18717748
49.0	0.569753	17.32356176	1.52652989
49.0	0.57603974	17.22710955	1.641148
49.0	0.76622261	16.78450755	2.02748976
49.0	0.70171818	16.49563158	2.29643354
49.0	0.38385051	16.45580431	2.40093578
49.0	0.23995122	16.25471169	2.56615057
49.0	0.51535563	15.97279229	2.71783377
49.0	0.3013736	16.01417022	2.72292567
49.0	0.16526825	16.1581582	2.63877289
49.0	0.31137775	16.63756215	2.26860018
49.0	0.69443056	16.51869404	2.28017161
49.0	0.90314141	16.36407361	2.33038183
49.0	0.91485613	15.91977424	2.64634197
49.0	0.78074707	15.83572146	2.74355471
49.0	0.48802055	16.12361788	2.62224395
49.0	0.72899877	16.4736247	2.30547022
49.0	0.62902182	16.74764735	2.10700662
49.0	0.67652933	16.97266892	1.87999061
50.0	1.56636427	14.63564637	3.12190081
50.0	1.65875444	14.5111642	3.1386996
50.0	1.79919211	14.68813618	2.96507121
50.0	1.79167921	14.87633946	2.86363202
50.0	1.42545006	14.7833596	3.11207519
50.0	1.17729847	15.00151923	3.09982321
50.0	1.08370768	15.11419054	3.0730268
50.0	0.93636257	15.24860959	3.04756609
50.0	0.78384	15.33909651	3.04014751
50.0	0.85461812	15.55829221	2.89379018
50.0	1.15827536	15.76445715	2.65429368
50.0	0.96770847	16.13507924	2.47725387
50.0	1.38795565	15.86871584	2.46860441
50.0	1.45173239	15.61653327	2.60674651
50.0	1.65652948	16.16341382	2.05608161
50.0	1.88541868	16.12876011	1.88178004
50.0	1.70672903	16.42425369	1.76470252
50.0	1.68477528	16.79364311	1.3510219
50.0	1.59976539	17.04887833	1.06991714
50.0	1.42136744	17.30645755	0.83692283
51.0	0.63614958	-17.11431097	1.74668523
51.0	0.31660693	-17.31406678	1.60972502
51.0	0.35139992	-17.44466123	1.4365258
51.0	0.49878512	-17.58734695	1.17596996
51.0	0.1126717	-17.5571988	1.31784825
51.0	-0.06253612	-17.56926982	1.3032251
51.0	-0.39868596	-17.72949781	0.95651875
51.0	-0.63665174	-17.74609676	0.77661092
51.0	-0.86935798	-17.74592018	0.50335181
51.0	-1.12529312	-17.64759974	0.3598861
51.0	-1.25768289	-17.52230835	0.5510408
51.0	-1.28375853	-17.42484888	0.7847376
51.0	-1.33376462	-17.34554917	0.88954242
51.0	-1.59739044	-17.04002024	1.08897528
51.0	-1.70932295	-16.95434734	1.06739776
51.0	-1.77060302	-17.12627899	0.52443117
51.0	-1.69617386	-17.24278122	0.29691824
51.0	-1.7853418	-17.18149549	-0.11015377
51.0	-1.46068836	-17.42060205	-0.38298972
51.0	-1.1344107	-17.60055424	-0.54144887
52.0	1.45686418	16.9793745	-1.35805263
52.0	1.73331542	16.75948718	-1.33666868
52.0	1.77295833	16.79944896	-1.22420421
52.0	1.65008501	16.82282702	-1.35349204
52.0	1.24692721	17.0742753	-1.43277802
52.0	0.96940904	17.16210699	-1.52768156
52.0	0.79486502	16.9793141	-1.82624689
52.0	0.51507376	16.77958589	-2.10970742
52.0	0.4778822	16.25386074	-2.53326027
52.0	0.6318079	16.29041734	-2.4727329
52.0	1.18012383	16.52661107	-2.0638932
52.0	1.181822	16.26428953	-2.28284805
52.0	1.44714145	16.06106797	-2.28993281
52.0	1.90101125	15.57005377	-2.3344957
52.0	1.92465552	15.40322196	-2.43589052
52.0	1.86811901	15.23124357	-2.59487533
52.0	2.01753392	15.1579565	-2.5298741
52.0	2.13906479	15.54178613	-2.1414559
52.0	2.2073635	15.57179579	-2.0457841
52.0	2.34792282	15.86263052	-1.59032767
53.0	-3.87925443	-12.94741873	-1.52486115
53.0	-3.74608043	-13.22122003	-1.59517584
53.0	-3.77985749	-13.25459137	-1.48061188
53.0	-4.01749425	-12.81258631	-1.27258666
53.0	-4.20282591	-12.09485084	-1.44302431
53.0	-4.17295327	-12.05890348	-1.5585248
53.0	-3.95782695	-12.64351024	-1.60423402
53.0	-3.96657827	-12.80380828	-1.43212372
53.0	-4.05400078	-12.86564482	-1.08325037
53.0	-4.14166191	-12.94080191	-0.48937327
53.0	-4.27979853	-12.57421362	-0.33978303
53.0	-4.24698976	-12.71476054	0.01688474
53.0	-4.18610064	-12.83005516	0.43188706
53.0	-4.13746538	-12.81945816	0.78838192
53.0	-4.32590777	-12.12585955	0.97423632
53.0	-4.24076675	-12.2787981	1.12418828
53.0	-4.16250439	-12.31439488	1.35062509
53.0	-4.08733459	-12.46158857	1.42797736
53.0	-4.2293195	-12.33149773	1.10301973
53.0	-4.34235503	-11.94243513	1.13889899
54.0	-5.44929769	-4.3025932	-2.06112386
54.0	-5.43888088	-4.05529126	-2.14273412
54.0	-5.21233108	-4.14480754	-2.63111748
54.0	-5.05104168	-4.01075548	-2.949513
54.0	-4.9584031	-4.00666473	-3.10330981
54.0	-4.78843268	-4.16961436	-3.33753949
54.0	-4.57134902	-3.80833247	-3.67304774
54.0	-4.66105731	-3.32168237	-3.6122835
54.0	-4.50342291	-2.77385763	-3.85541975
54.0	-4.27904943	-2.5187807	-4.1212642
54.0	-4.03300399	-2.31994104	-4.37457023
54.0	-3.58074096	-2.42813744	-4.74586131
54.0	-3.44510923	-2.84771824	-4.81976835
54.0	-3.32353049	-3.13925221	-4.88458347
54.0	-3.26068518	-2.95039059	-4.93970967
54.0	-3.27934885	-2.75394542	-4.93995754
54.0	-3.37993325	-2.57080427	-4.88279777
54.0	-3.49742707	-2.27700453	-4.81579906
54.0	-3.54544808	-1.9839495	-4.79504519
54.0	-3.80845281	-1.59293268	-4.60583869
55.0	-1.89288983	9.79243311	4.66501121
55.0	-1.8327413	9.2646878	4.80665157
55.0	-2.25506966	9.40276658	4.59250511
55.0	-1.81410641	9.5865394	4.74317549
55.0	-1.84271712	9.51658262	4.74779712
55.0	-1.89875268	9.21208	4.79224172
55.0	-1.78003657	9.06895051	4.86754975
55.0	-1.62959423	9.53132776	4.8218668
55.0	-1.43644903	9.4168605	4.90750294
55.0	-1.6937167	9.506821	4.80511612
55.0	-1.97454924	9.29512324	4.74354628
55.0	-2.09009256	9.27378497	4.69846937
55.0	-1.88763271	8.68142491	4.90537626
55.0	-1.77539187	8.4331778	4.99459002
55.0	-1.69807383	8.32268536	5.04184507
55.0	-1.6516831	7.90591913	5.13099437
55.0	-2.17712275	7.31914511	5.03069847
55.0	-2.39936237	7.2862727	4.93398388
55.0	-2.75686174	7.04936321	4.78311729
55.0	-3.16887555	7.09274686	4.51315351
56.0	1.73477492	-17.1967053	-0.3633686
56.0	2.03532669	-16.77839415	-0.76029945
56.0	2.35052644	-16.38044114	-0.813523
56.0	2.67285072	-15.64478811	-1.28855759
56.0	2.77630966	-15.48365135	-1.28605698
56.0	2.97172972	-15.35063224	-0.99317066
56.0	2.91535689	-15.53288259	-0.83238654
56.0	2.84059061	-15.74776355	-0.61349163
56.0	2.85060318	-15.79903904	-0.37370797
56.0	2.79651687	-15.90438067	-0.27205309
56.0	2.64260415	-16.14686381	-0.21821974
56.0	2.44964385	-16.37821223	-0.44062696
56.0	2.04783593	-16.7464278	-0.80377361
56.0	2.02946837	-16.92128384	-0.25851634
56.0	1.8427263	-17.12067302	0.18908948
56.0	1.89053518	-17.05990072	0.29677487
56.0	2.05832998	-16.83389173	0.52594767
56.0	2.15288057	-16.74464044	0.45982651
56.0	2.08901281	-16.72218309	0.75224272
56.0	2.00183398	-16.32099776	1.54772158
57.0	2.04292092	-13.43794866	-3.42960644
57.0	2.15269786	-13.16591875	-3.47932961
57.0	1.44323163	-13.21568543	-3.80933649
57.0	1.26093382	-13.31982557	-3.83366172
57.0	0.79896978	-13.4468759	-3.90777507
57.0	0.64744352	-13.20419979	-4.02597759
57.0	0.83888034	-12.88558368	-4.10458079
57.0	0.96842842	-12.38024515	-4.24642134
57.0	1.59350515	-12.4193626	-4.04016095
57.0	1.76680494	-12.44557196	-3.95830128
57.0	2.05617244	-12.62996705	-3.74808583
57.0	2.18466339	-12.67400415	-3.65778974
57.0	1.67142833	-12.98766917	-3.80317697
57.0	1.11626808	-13.05810134	-3.97592057
57.0	0.99466961	-13.97460229	-3.64853368
57.0	0.72394127	-14.24986249	-3.59358379
57.0	0.83423687	-14.4323666	-3.48717068
57.0	0.9072666	-15.01260213	-3.18352675
57.0	0.65771518	-15.1741827	-3.15965673
57.0	-0.11042745	-15.22412158	-3.19924252
58.0	2.60617018	16.20408845	-0.18208992
58.0	2.31246953	16.60940523	-0.00148052
58.0	2.32051986	16.57530394	0.2973938
58.0	2.26014014	16.61517818	0.46687529
58.0	2.25066854	16.44718099	0.93693694
58.0	2.19443223	16.56320853	0.83800874
58.0	2.18473344	16.71779443	0.41604058
58.0	1.90399179	17.03731134	0.35013643
58.0	1.60848587	17.26074424	0.55594438
58.0	1.4427559	17.37302921	0.61859649
58.0	1.23447871	17.59919185	0.24788145
58.0	1.28033483	17.57813993	-0.16854979
58.0	0.87209055	17.80608508	0.10459275
58.0	0.84375225	17.60701606	0.91807316
58.0	0.95887168	17.54614835	0.93439012
58.0	1.3143332	17.46219002	0.62580384
58.0	1.99782283	16.95292481	0.27420103
58.0	2.16119862	16.79145133	0.03357748
58.0	2.13645984	16.73536239	-0.56248457
58.0	2.22355041	16.6104945	-0.63191813
59.0	1.65284745	16.07535339	2.13426727
59.0	1.79206966	16.05955326	2.03270826
59.0	2.10048707	15.69858874	2.050634
59.0	1.86369169	15.64491313	2.30883744
59.0	1.68268223	15.32419773	2.66012089
59.0	2.01633769	15.24998592	2.46863369
59.0	2.12186851	14.78679423	2.68389813
59.0	2.08080005	14.77425335	2.72343489
59.0	2.34646883	15.10173774	2.27020002
59.0	2.55294497	15.39250549	1.77679557
59.0	2.46883438	15.70841448	1.57724887
59.0	2.31241155	15.75303786	1.75488441
59.0	2.041271	16.07906344	1.76265688
59.0	2.05797995	16.16971742	1.64731111
59.0	2.16280097	16.03432292	1.66002397
59.0	1.90107248	15.62425992	2.293852
59.0	2.09210862	15.55788723	2.17459776
59.0	2.35940936	15.57471224	1.86568503
59.0	2.14525682	15.82181602	1.8929987
59.0	1.93221632	15.99263401	1.96170329
60.0	-5.78079868	-3.54501743	1.08904398
60.0	-5.72675419	-3.41743206	1.38081039
60.0	-5.69053075	-3.58811721	1.47896936
60.0	-5.70318159	-3.61746582	1.42116613
60.0	-5.76728509	-3.63195953	1.12815849
60.0	-5.79922229	-3.6305778	0.95102822
60.0	-5.83117433	-3.54266245	0.77647327
60.0	-5.79563478	-3.23041538	1.11852947
60.0	-5.76238128	-3.17424224	1.29438291
60.0	-5.6228119	-3.12902938	1.81552111
60.0	-5.71457296	-2.98023911	1.53518285
60.0	-5.76518688	-2.63090618	1.41192993
60.0	-5.8089198	-2.22781801	1.30575155
60.0	-5.73407535	-2.27222654	1.59584201
60.0	-5.6341295	-2.12441251	1.93781477
60.0	-5.61771442	-1.68921973	2.03082084
60.0	-5.68978739	-1.81265505	1.80589027
60.0	-5.66710388	-2.13689824	1.8375427
60.0	-5.56296427	-2.30793186	2.11224756
60.0	-5.37100211	-2.41743375	2.55009893
61.0	-5.34612326	-2.92184146	2.54369674
61.0	-5.37151172	-2.83196945	2.50114875
61.0	-5.42029595	-2.64230363	2.41756898
61.0	-5.58350418	-2.46095141	2.03753794
61.0	-5.64242554	-2.92562319	1.79220643
61.0	-5.67879979	-3.13330318	1.63107011
61.0	-5.5979148	-3.42868727	1.83224976
61.0	-5.44209823	-3.65134495	2.21409078
61.0	-5.33199365	-3.26028781	2.52760574
61.0	-5.19495149	-3.29788436	2.7935694
61.0	-5.1079513	-3.28766287	2.95090898
61.0	-4.98374977	-3.29172382	3.15567739
61.0	-4.9617483	-3.03244216	3.21858801
61.0	-4.73771451	-2.78435126	3.56267595
61.0	-4.55880725	-3.06175048	3.76506119
61.0	-4.36415858	-3.0325243	3.99153096
61.0	-4.16386394	-3.21685117	4.18478729
61.0	-4.48338557	-3.31327475	3.83138349
61.0	-4.55112199	-3.16192963	3.76515897
61.0	-4.69953259	-3.15632371	3.57875151
62.0	-1.11148751	0.99974408	5.88672585
62.0	-1.34287273	0.90390035	5.84002663
62.0	-1.63180233	0.76825383	5.76815758
62.0	-1.75912118	0.28095913	5.73556639
62.0	-2.16321637	0.78968721	5.59027776
62.0	-2.22321962	0.69623058	5.56807281
62.0	-2.18846759	0.49057417	5.5842519
62.0	-2.43765671	0.6820761	5.47778585
62.0	-2.50925072	0.58559023	5.44660987
62.0	-2.71384981	0.52664206	5.34828967
62.0	-3.13190977	0.58072461	5.11406589
62.0	-2.74441987	0.81358686	5.32865954
62.0	-2.45555618	0.96979489	5.46495596
62.0	-1.97781922	1.18945635	5.65075486
62.0	-1.81251852	1.55735549	5.69607695
62.0	-1.34084362	1.6008734	5.82386326
62.0	-0.83333064	1.20537318	5.92824797
62.0	-0.6165689	1.53010054	5.946403
62.0	-0.59242462	0.85832796	5.96382214
62.0	-0.55527601	0.86814091	5.96723785
63.0	-3.77317538	-13.96263939	0.31850857
63.0	-3.86116472	-13.71145342	0.44953165
63.0	-3.83638824	-13.65692895	0.74739689
63.0	-3.61648524	-13.92844065	1.16846772
63.0	-3.69642174	-13.35311046	1.58894227
63.0	-4.08159137	-12.40188263	1.50032642
63.0	-4.28663223	-12.22476365	1.00985207
63.0	-4.37019593	-12.17299382	0.66086723
63.0	-4.39002423	-12.18435286	0.48197861
63.0	-4.40443608	-12.20162253	0.24241679
63.0	-4.41650543	-12.18255253	0.06300947
63.0	-4.40831557	-12.16374143	-0.35655429
63.0	-4.43698326	-12.05855139	-0.39580499
63.0	-4.54837044	-11.62377207	-0.5476069
63.0	-4.61264809	-11.42386907	-0.47217152
63.0	-4.5623102	-11.63238545	-0.38809212
63.0	-4.53823219	-11.77418332	-0.03099185
63.0	-4.20086483	-12.85176777	-0.02723885
63.0	-4.15555039	-12.97804537	-0.13036145
63.0	-4.13720199	-13.02470455	-0.18532512
64.0	-3.95504645	-8.62205189	3.47816506
64.0	-4.06893305	-8.60788413	3.34827294
64.0	-3.91233512	-8.37838535	3.59081179
64.0	-3.76116752	-8.70831507	3.66436016
64.0	-3.57449799	-9.13656635	3.73466988
64.0	-3.36357868	-9.34027093	3.87207072
64.0	-3.30220438	-9.19429728	3.96265783
64.0	-3.09012818	-8.61919537	4.26574784
64.0	-2.74302993	-8.63907036	4.49256849
64.0	-2.62433511	-8.45120655	4.60184619
64.0	-2.69852308	-8.37079814	4.57519274
64.0	-2.79444015	-8.17141825	4.55762928
64.0	-3.00216013	-8.34605967	4.38718587
64.0	-3.16563154	-8.49242255	4.23854996
64.0	-3.35157059	-8.19523607	4.15987282
64.0	-3.40658639	-7.84494559	4.19011205
64.0	-3.47117614	-7.67583758	4.17186267
64.0	-3.67850192	-7.6410353	3.99766866
64.0	-3.99685432	-7.64723499	3.6779553
64.0	-3.97447032	-8.04773915	3.60657063
65.0	-5.89344997	1.8914122	0.93260607
65.0	-5.86336088	2.3844731	0.99461216
65.0	-5.82275759	2.69326103	1.13557579
65.0	-5.68241037	2.99583228	1.64711535
65.0	-5.50760718	3.01551419	2.15775198
65.0	-5.34206915	2.9897644	2.54344437
65.0	-5.32344206	3.31096603	2.5382887
65.0	-5.15408122	3.42013487	2.85232261
65.0	-5.03394063	3.73279665	3.01848389
65.0	-4.85185866	3.27061971	3.35721867
65.0	-4.85496276	2.9782013	3.38287102
65.0	-4.79309803	2.66100799	3.49849075
65.0	-4.69059677	2.56408966	3.64249855
65.0	-4.30842563	2.37652133	4.09999138
65.0	-4.23364303	1.91209868	4.2035736
65.0	-4.24599893	1.78908395	4.19712357
65.0	-4.22429298	1.67948983	4.22397198
65.0	-4.19227537	1.59599871	4.25931963
65.0	-4.02024513	1.52426028	4.42487027
65.0	-4.01992791	1.8897021	4.40946762
66.0	-2.32017946	-12.4749057	3.65038253
66.0	-1.80822344	-12.74696278	3.83098322
66.0	-1.83761844	-12.82510894	3.78777283
66.0	-2.10803192	-13.59796083	3.31832076
66.0	-1.99550264	-13.32973302	3.50364795
66.0	-1.72325374	-13.67314219	3.50109113
66.0	-2.08757292	-13.62621941	3.31837474
66.0	-2.36158221	-13.5486541	3.16649714
66.0	-2.64646688	-14.03451324	2.66663241
66.0	-2.65332487	-14.45320509	2.39776903
66.0	-2.97294074	-14.1848446	2.1920258
66.0	-3.02296423	-13.72616689	2.4346464
66.0	-3.27603467	-13.96424692	1.89760607
66.0	-3.41693552	-13.71866112	1.84749987
66.0	-3.58083788	-13.51482137	1.69797277
66.0	-3.6971803	-13.45156448	1.49194627
66.0	-3.92297263	-13.22606373	1.0834005
66.0	-3.95221486	-13.1837577	1.03325335
66.0	-3.9559928	-12.99196108	1.26315459
66.0	-3.80061893	-13.16852785	1.51244967
67.0	-2.76817499	15.05159825	1.77902144
67.0	-2.64854226	14.78662559	2.16596704
67.0	-2.80766353	14.73598714	1.99732912
67.0	-2.80869444	14.86648044	1.88529041
67.0	-3.0187271	14.92892657	1.45727035
67.0	-3.16618474	14.90846318	1.1311348
67.0	-3.24295573	14.71522345	1.19309785
67.0	-3.17896691	14.65695178	1.42288006
67.0	-3.16695192	14.86447978	1.19168324
67.0	-2.95184007	15.11144515	1.38339305
67.0	-2.68488846	15.18610978	1.77965151
67.0	-2.37943325	15.48394867	1.92330763
67.0	-2.53760924	15.64583901	1.53668387
67.0	-2.5938762	15.70460329	1.36673543
67.0	-2.84016094	15.40252541	1.25448457
67.0	-2.94271334	15.37358439	1.03906192
67.0	-3.09263205	15.20488716	0.86487311
67.0	-3.11724201	15.09856897	0.97629886
67.0	-3.01471624	14.90097496	1.49682327
67.0	-2.78120061	14.88143207	1.91274347
68.0	-1.42557357	5.42040635	5.54104738
68.0	-1.19380939	4.92073278	5.6466289
68.0	-1.0030279	4.65029872	5.70886384
68.0	-1.06332168	4.42475595	5.71786341
68.0	-1.03621037	4.39579713	5.72531785
68.0	-0.80185268	4.03985892	5.79168782
68.0	-0.35298458	3.83840216	5.85135583
68.0	-0.17637009	3.85939991	5.85780652
68.0	-0.0851158	3.86852953	5.85917397
68.0	0.0670642	4.0285807	5.84741214
68.0	-0.24938126	4.46520416	5.80710516
68.0	-0.27341774	3.87567076	5.85288496
68.0	-0.27844862	3.78402198	5.85930765
68.0	-0.3219716	3.66563722	5.86543654
68.0	-0.29308417	3.17968805	5.89836605
68.0	0.04437765	3.09559676	5.91043857
68.0	0.10753288	3.16601578	5.90548026
68.0	0.36982544	3.33590914	5.88445006
68.0	0.39976896	3.38609485	5.8793048
68.0	0.41057981	3.08665272	5.89684843
69.0	-1.66501381	-0.57837092	-5.76112497
69.0	-1.81897787	-0.90232846	-5.70971568
69.0	-1.96129527	-0.87314327	-5.66291551
69.0	-2.06692693	-1.38472551	-5.61380098
69.0	-2.17622245	-1.74771745	-5.56099498
69.0	-2.30924929	-1.61466423	-5.51159554
69.0	-2.39445729	-1.39419334	-5.48184269
69.0	-2.8069611	-1.24481391	-5.28666207
69.0	-3.27928152	-1.06213923	-5.01208179
69.0	-3.51770786	-0.98358018	-4.84956072
69.0	-3.52308431	-0.77224204	-4.84990876
69.0	-3.32678556	-0.77075795	-4.98663115
69.0	-2.97413226	-0.62533815	-5.20683085
69.0	-2.78238506	-0.74241705	-5.3100933
69.0	-2.51644767	-0.4106311	-5.44506711
69.0	-2.30421883	-0.45870303	-5.53779711
69.0	-2.14693586	-0.50047053	-5.60025324
69.0	-2.08319905	-0.59286259	-5.62327553
69.0	-1.83641843	-0.68159009	-5.70753441
69.0	-1.90496575	-0.8595884	-5.68234162
70.0	1.18858465	-10.83078302	-4.64255124
70.0	1.01223889	-10.46149352	-4.77651088
70.0	0.90827807	-10.24800952	-4.84829385
70.0	1.00509049	-10.72600967	-4.71240508
70.0	0.59081453	-10.78266453	-4.7678622
70.0	0.23813527	-11.08321011	-4.72172377
70.0	0.36429623	-10.80399874	-4.78515303
70.0	0.54621527	-11.31682418	-4.63374495
70.0	0.16728165	-11.46867529	-4.6214192
70.0	0.28728971	-11.13311368	-4.7059178
70.0	0.07131309	-10.88529837	-4.77801109
70.0	-0.14089363	-11.0764534	-4.72738501
70.0	-0.47241731	-11.20286836	-4.67246232
70.0	-0.69852391	-11.30852824	-4.61550248
70.0	-0.80540786	-11.72758571	-4.47990076
70.0	-0.60987284	-11.85462616	-4.47363057
70.0	-0.36968524	-11.89552603	-4.48784105
70.0	-0.01277431	-11.73045645	-4.5508842
70.0	-0.15052327	-11.47406127	-4.62050986
70.0	0.30801817	-11.34838065	-4.64710639
71.0	-2.85962595	-12.55605396	3.2101984
71.0	-3.24945842	-12.57640297	2.80482259
71.0	-3.39516667	-12.5810488	2.62409351
71.0	-3.5896313	-12.83500986	2.19325851
71.0	-3.68643179	-12.80805812	2.04520124
71.0	-3.55589368	-13.2824582	1.93726282
71.0	-3.40904855	-13.3781252	2.11951929
71.0	-3.35892703	-13.33522963	2.22685962
71.0	-3.12103213	-13.44848492	2.48262136
71.0	-2.7889432	-13.78020418	2.66879363
71.0	-2.64694084	-13.46163151	2.97634777
71.0	-2.52177727	-13.28679556	3.16625994
71.0	-2.40847585	-12.80411938	3.46165862
71.0	-2.39372009	-13.03217033	3.37628122
71.0	-2.17532687	-13.39918565	3.3644118
71.0	-2.4281435	-13.46420481	3.1561626
71.0	-2.61080072	-13.60035248	2.93794881
71.0	-2.47536354	-13.63991411	3.03325863
71.0	-2.44419622	-13.48075631	3.1358563
71.0	-2.53438609	-13.62607712	2.99113518
72.0	-1.54001411	-1.95319542	5.76233206
72.0	-1.50416362	-2.4533344	5.75054178
72.0	-1.31888781	-2.28095018	5.80365862
72.0	-1.13115	-2.5779727	5.82941348
72.0	-0.91250331	-2.76041468	5.85838573
72.0	-0.78511069	-3.14968172	5.85502553
72.0	-0.68490987	-3.20269956	5.86440109
72.0	-0.55515424	-3.2971178	5.87230078
72.0	-0.47716878	-3.00795387	5.89635484
72.0	-0.53415194	-2.7538434	5.90525643
72.0	-0.66341928	-2.65938472	5.89695351
72.0	-0.73962898	-2.57643992	5.89197663
72.0	-0.9562637	-2.66381397	5.8563748
72.0	-1.17453468	-2.88453166	5.80482263
72.0	-1.28314589	-2.80272861	5.78625327
72.0	-1.39441425	-2.90700636	5.75470623
72.0	-1.55507746	-2.97040632	5.70976058
72.0	-1.79435278	-3.29564959	5.61902895
72.0	-1.92827084	-3.28284252	5.57533147
72.0	-1.96415313	-3.55103355	5.54445752
73.0	-5.0409123	-9.6575864	0.47537742
73.0	-4.96175024	-10.05562704	0.38205239
73.0	-4.98425765	-9.98878641	0.26640145
73.0	-5.07135518	-9.60478811	0.17646383
73.0	-5.07218314	-9.61543094	-0.00351355
73.0	-5.09855945	-9.43105611	0.3491903
73.0	-5.08362212	-9.32305562	0.70645507
73.0	-5.18192172	-9.02493624	0.31264313
73.0	-5.20227325	-8.96533262	0.0745268
73.0	-5.10430549	-9.43439115	-0.23731193
73.0	-5.04234437	-9.62794038	-0.52447153
73.0	-5.017903	-9.55523886	-0.82214193
73.0	-4.87775405	-10.00489571	-1.04188401
73.0	-4.82189773	-10.15671009	-1.13455625
73.0	-4.81263234	-9.87261785	-1.41729579
73.0	-4.79255797	-9.64341236	-1.64273117
73.0	-4.83313644	-9.62775076	-1.5301977
73.0	-4.79856774	-9.75978591	-1.54597355
73.0	-4.67849272	-9.42893049	-2.0575234
73.0	-4.8458995	-9.01611932	-1.86681294
74.0	-4.36566054	9.1488516	-2.76420748
74.0	-4.44148686	9.6171156	-2.44880555
74.0	-4.36541908	9.78125381	-2.51252684
74.0	-4.2111194	10.20238468	-2.58864202
74.0	-4.01470179	10.45856635	-2.78004627
74.0	-3.80515341	10.44869296	-3.06434845
74.0	-3.93025605	10.81846326	-2.74749661
74.0	-3.7642045	11.18924865	-2.81420198
74.0	-3.68011056	11.36472812	-2.8471044
74.0	-3.53898478	11.33251785	-3.03414494
74.0	-3.15512547	11.51436897	-3.36362827
74.0	-3.23388945	11.52986186	-3.28193568
74.0	-3.3147722	11.52139756	-3.20360848
74.0	-3.68287074	11.86569207	-2.60626424
74.0	-3.61576837	12.10865785	-2.57587907
74.0	-3.48234526	12.3460246	-2.63386324
74.0	-3.34699376	12.57209363	-2.6899227
74.0	-3.08439587	12.7595745	-2.89773432
74.0	-2.86782777	12.83808365	-3.07613905
74.0	-2.64003053	12.95439044	-3.22242003
75.0	-1.20376536	-17.62099718	-0.22583156
75.0	-1.33417511	-17.53582126	0.22967698
75.0	-1.2508887	-17.5790355	0.3153495
75.0	-0.91354516	-17.78204885	0.17877855
75.0	-1.00724047	-17.72862413	0.25057404
75.0	-1.26806787	-17.53548948	0.47546978
75.0	-1.42649424	-17.46068715	0.30007997
75.0	-1.74890752	-17.20262787	-0.24528816
75.0	-1.88108771	-17.04284935	-0.4339569
75.0	-1.64234427	-17.18267641	-0.70553205
75.0	-1.5160204	-17.23583324	-0.83274592
75.0	-1.54747121	-17.12795057	-1.00450679
75.0	-1.81864145	-16.92782643	-0.92385555
75.0	-1.89956403	-16.91969339	-0.76368142
75.0	-2.22369938	-16.55588595	-0.77453141
75.0	-2.57657657	-16.0478608	-0.86393431
75.0	-2.62231272	-16.03131073	-0.7533894
75.0	-2.65041766	-16.0745507	-0.51493211
75.0	-2.61815997	-16.15096539	-0.40186538
75.0	-2.49615817	-16.36721054	0.06426406
76.0	-3.71943243	13.68495332	-1.16497278
76.0	-3.84875198	13.42034599	-1.08414262
76.0	-3.82362067	13.7236525	-0.67335697
76.0	-3.80529711	13.81553268	-0.55861751
76.0	-3.78171119	13.91060045	-0.44511413
76.0	-3.59352272	14.12984294	-0.95025659
76.0	-3.66890144	13.81893617	-1.14937002
76.0	-3.70932981	13.70577376	-1.16997705
76.0	-3.70400987	13.67243818	-1.22869545
76.0	-3.6813842	13.52084396	-1.46110582
76.0	-3.58848375	13.72784963	-1.47765594
76.0	-3.58348633	13.68241013	-1.53547982
76.0	-3.4129615	13.81188116	-1.77630025
76.0	-3.42863761	13.43922825	-2.04361176
76.0	-3.47347731	13.33656485	-2.04261913
76.0	-3.41036614	13.24612679	-2.2076823
76.0	-3.10567751	13.2022723	-2.6435017
76.0	-3.07449674	13.07067213	-2.75044963
76.0	-2.89020874	13.23305698	-2.86174857
76.0	-3.11697165	13.01127923	-2.73388211
77.0	1.32010631	-10.82885865	4.60738169
77.0	1.01003428	-10.92877798	4.65928331
77.0	0.89622017	-10.95543091	4.67558241
77.0	0.88747139	-11.08656109	4.64279267
77.0	0.70318794	-11.23176649	4.63557694
77.0	0.05522053	-11.44662492	4.63018279
77.0	-0.00693549	-11.79472335	4.5324027
77.0	-0.63254228	-11.62541654	4.53686998
77.0	-0.84550746	-12.00806904	4.38903093
77.0	-0.99529561	-12.46325574	4.21309778
77.0	-1.54073497	-12.55643712	4.01346496
77.0	-1.28678289	-12.82658039	4.00799955
77.0	-1.06778736	-12.75043636	4.09830377
77.0	-0.74297966	-13.15963612	4.0256926
77.0	-0.4074044	-13.7881865	3.83539232
77.0	-0.04317157	-13.97273569	3.7822081
77.0	0.08042404	-13.81443751	3.84567729
77.0	-0.0566441	-13.77304529	3.86256027
77.0	-0.10254683	-13.7701931	3.86274427
77.0	-0.3298789	-13.68832163	3.88230273
78.0	-0.9253919	17.47352911	1.10396401
78.0	-1.02940525	17.53203606	0.88760821
78.0	-1.20258496	17.43359076	0.88531338
78.0	-1.36529585	17.35390202	0.8209608
78.0	-1.38346602	17.36438593	0.76392969
78.0	-1.41589682	17.42044984	0.52546837
78.0	-1.71187884	17.23575002	0.24813942
78.0	-1.80052365	17.07982514	0.58714038
78.0	-1.65576399	17.0811515	0.91653174
78.0	-1.26580243	17.10705547	1.37146925
78.0	-1.14193488	16.97580438	1.63591389
78.0	-0.97563376	17.02522279	1.68572563
78.0	-0.88732828	16.74745278	2.01209294
78.0	-1.02787679	16.27065172	2.35129081
78.0	-1.15594154	16.07621968	2.43879189
78.0	-1.20961094	16.05324067	2.42956412
78.0	-1.30166549	15.7290341	2.61084254
78.0	-1.01252818	15.66591439	2.7759324
78.0	-0.74828212	15.79725399	2.77703742
78.0	-0.53785365	15.8130553	2.81550672
79.0	2.18666322	-10.47174761	-4.36283595
79.0	1.9405675	-10.23027327	-4.53932556
79.0	1.52636102	-10.06029092	-4.73547539
79.0	1.22009095	-10.07160998	-4.8208468
79.0	0.5493595	-10.00206172	-4.95807533
79.0	0.30966952	-9.81895835	-5.01913007
79.0	-0.01588402	-9.44298395	-5.10803053
79.0	-0.36140579	-9.36477237	-5.11126763
79.0	-0.6939003	-9.05311257	-5.13925712
79.0	-0.62958468	-8.99977904	-5.15791286
79.0	-0.24655948	-9.35997116	-5.1190691
79.0	-0.33511533	-9.55867259	-5.07303391
79.0	-0.272296	-9.60155531	-5.06779406
79.0	0.14715997	-9.54146131	-5.08555265
79.0	0.27451634	-9.53331469	-5.08196897
79.0	0.68456409	-8.85133013	-5.1794069
79.0	0.8158006	-8.17319406	-5.28319267
79.0	0.83537688	-7.78390975	-5.34509181
79.0	0.87512732	-7.64672355	-5.36071086
79.0	1.55420324	-7.77876312	-5.18278041
80.0	-1.84237133	3.44711205	5.59333363
80.0	-1.47808897	3.50161698	5.69674327
80.0	-1.17300642	3.41752333	5.7728968
80.0	-1.04570299	3.1293314	5.81536119
80.0	-1.25625139	3.22256843	5.7678375
80.0	-1.4700392	3.13615333	5.72242572
80.0	-1.69236797	2.89490206	5.67492103
80.0	-1.86396609	2.66456904	5.63353792
80.0	-1.94285372	2.50819132	5.61483007
80.0	-1.88035675	2.3327972	5.64443072
80.0	-1.5145664	2.03239124	5.76603256
80.0	-1.297732	2.07265987	5.81709269
80.0	-1.58922622	1.65121104	5.75946315
80.0	-1.6075328	1.61795832	5.75542986
80.0	-1.583346	1.38511013	5.76886864
80.0	-1.44146426	1.35076979	5.80684508
80.0	-1.36489274	1.16056054	5.8298724
80.0	-1.23233463	1.24633865	5.85736765
80.0	-1.60979127	1.54392634	5.75705789
80.0	-1.84257174	1.44706974	5.68966269
81.0	-1.01257399	17.68963958	-0.45324714
81.0	-1.27826437	17.50676458	-0.55852541
81.0	-1.24329515	17.60791739	-0.07393655
81.0	-1.39407313	17.49923942	0.17815748
81.0	-1.57814283	17.27253828	0.60042653
81.0	-1.72115312	17.19917324	0.41192334
81.0	-1.92713383	17.03567414	-0.200334
81.0	-1.95686452	16.96544479	-0.43586621
81.0	-1.68072789	17.06486521	-0.90472581
81.0	-1.98728416	16.87493691	-0.640557
81.0	-2.2367081	16.67494244	-0.31981356
81.0	-2.57004599	16.26014662	0.13391711
81.0	-2.66800063	16.07623932	0.40695112
81.0	-2.74697039	15.89341275	0.6224338
81.0	-2.97689366	15.38669066	0.91242581
81.0	-2.86854544	15.68992357	0.64715803
81.0	-2.98106397	15.620087	-0.05981512
81.0	-2.71148849	16.05503477	-0.08584864
81.0	-2.73273889	16.01812431	0.15236538
81.0	-2.87981763	15.78895099	0.08748349
82.0	-1.61101465	11.1389072	-4.42927675
82.0	-1.71871893	10.60758825	-4.53251363
82.0	-1.79452448	10.54194246	-4.52013503
82.0	-1.82536185	10.1721354	-4.60120936
82.0	-1.79298489	10.23500093	-4.59844905
82.0	-1.69395933	9.95589283	-4.70289171
82.0	-1.13284019	10.63533063	-4.70625825
82.0	-0.94845954	10.73142461	-4.72276221
82.0	-0.64673309	10.49082095	-4.83250916
82.0	-0.71752515	10.19971457	-4.89140109
82.0	-0.8611661	9.86525117	-4.9441588
82.0	-1.07075739	9.92565952	-4.88947385
82.0	-1.62282144	9.72768457	-4.78040221
82.0	-1.61451371	10.25657344	-4.65883641
82.0	-1.69209224	10.24550746	-4.6339447
82.0	-1.74911694	9.92651415	-4.68958215
82.0	-1.5505658	9.73918528	-4.80173558
82.0	-1.60303101	10.1379423	-4.69153789
82.0	-1.90524363	10.04961879	-4.59873875
82.0	-1.99913711	10.81332683	-4.36021177
83.0	-5.07143895	7.43104307	2.03590444
83.0	-5.03607701	7.36260659	2.1482132
83.0	-4.80754234	7.11552997	2.69479051
83.0	-4.63866884	6.60110896	3.10501606
83.0	-4.49366167	6.87757167	3.24828247
83.0	-4.51454669	7.10277465	3.16439228
83.0	-4.18985814	7.08784483	3.58652191
83.0	-4.08531392	6.60104984	3.80377053
83.0	-3.85232011	6.44464709	4.06752985
83.0	-3.55770371	6.32889796	4.3465152
83.0	-3.5967553	6.11041878	4.34911158
83.0	-3.76605735	5.75245124	4.25911589
83.0	-3.74984612	5.63469177	4.29079292
83.0	-3.97493641	5.96310954	4.0309945
83.0	-3.69922752	6.35653062	4.22211059
83.0	-3.57565195	6.4583627	4.3104778
83.0	-3.53467057	6.49059391	4.33880586
83.0	-3.45120002	6.41471397	4.41782263
83.0	-3.30274457	6.11232811	4.57610157
83.0	-2.99051115	6.07336913	4.79149449
84.0	-1.44388135	1.75083821	-5.79435957
84.0	-1.6971173	1.47529559	-5.73393058
84.0	-1.89287161	1.73045257	-5.66430213
84.0	-1.96308481	2.08710267	-5.62692619
84.0	-1.75765069	2.78636297	-5.66109685
84.0	-1.62141054	2.95725445	-5.69204022
84.0	-1.7732913	3.53580124	-5.60948652
84.0	-1.98774691	3.71032358	-5.52442314
84.0	-2.02424792	3.28840045	-5.54084035
84.0	-2.12311734	2.74353627	-5.53678972
84.0	-2.41781645	2.53045271	-5.4261126
84.0	-2.29042969	2.17781991	-5.49790351
84.0	-2.22193076	1.92533295	-5.53634763
84.0	-2.06474051	1.76456794	-5.60275646
84.0	-2.03071133	1.5461794	-5.62232882
84.0	-2.26078625	1.97430674	-5.51867257
84.0	-2.12391214	2.10006482	-5.56767159
84.0	-1.69908963	2.05423285	-5.71351203
84.0	-1.46747269	1.95146836	-5.78129634
84.0	-2.01144559	1.96729924	-5.61462884
85.0	-3.51850002	13.4404399	1.88373134
85.0	-3.67475182	13.73071643	1.24424087
85.0	-3.76500662	13.71671905	0.9588271
85.0	-3.7632916	13.87775697	0.66220071
85.0	-3.71041661	14.10087447	0.3742572
85.0	-3.75815603	14.00841503	0.26888204
85.0	-3.89530902	13.66726557	0.26769815
85.0	-3.91188459	13.63353171	0.21114602
85.0	-3.89491803	13.69158653	-0.02784891
85.0	-3.88797774	13.6743309	-0.32750511
85.0	-3.81024599	13.82915994	-0.48218998
85.0	-3.67393737	14.13768366	-0.54217248
85.0	-3.6800129	14.17514446	-0.36252584
85.0	-3.71461596	14.10296782	-0.31988763
85.0	-3.88213992	13.72036844	-0.11175202
85.0	-3.96807536	13.50121201	0.02723587
85.0	-4.07574596	13.20389926	0.12982822
85.0	-4.15948142	12.97257863	-0.00838284
85.0	-4.12931295	13.01251355	-0.36719081
85.0	-4.29077576	12.51845634	-0.42050784
86.0	-0.91917065	-12.33991859	-4.27034395
86.0	-0.86637573	-12.13790407	-4.34505879
86.0	-0.65846287	-11.47630771	-4.57520129
86.0	-0.72380661	-11.82638553	-4.46494421
86.0	-0.64339078	-11.8228559	-4.47827488
86.0	-0.43774661	-11.37572941	-4.62923298
86.0	-0.53327542	-11.16238757	-4.67667569
86.0	-0.20399925	-10.76302491	-4.80489049
86.0	-0.04242774	-10.42742766	-4.8904959
86.0	0.2351764	-10.49765258	-4.86828191
86.0	0.48077346	-10.49472585	-4.85089271
86.0	0.83608789	-10.64635342	-4.76519525
86.0	0.73202851	-10.44912646	-4.830378
86.0	0.70472098	-10.34225493	-4.85990487
86.0	0.45457932	-10.2967073	-4.90031788
86.0	-0.13938482	-9.9442114	-4.99930891
86.0	-0.37041992	-9.87250827	-5.00331759
86.0	-0.50182294	-9.82418244	-5.00243278
86.0	-0.80420573	-10.00830282	-4.92175616
86.0	-1.17997802	-9.89534772	-4.87112764
87.0	-2.952393	-14.4602034	2.01254118
87.0	-3.24638578	-14.19384125	1.75384291
87.0	-3.36114663	-13.62283539	2.02052237
87.0	-3.6060083	-13.33845771	1.79678365
87.0	-3.94457462	-12.71077364	1.57759355
87.0	-3.78064176	-12.98951055	1.7202502
87.0	-3.56297643	-12.87694811	2.20934877
87.0	-3.49656128	-12.886695	2.30698517
87.0	-3.48429358	-12.98948934	2.26103347
87.0	-3.39227503	-13.33778499	2.17398055
87.0	-3.2751048	-13.40719232	2.30242362
87.0	-3.15348862	-13.13323894	2.62504224
87.0	-2.99003485	-13.02144672	2.86703776
87.0	-2.59480108	-12.8957504	3.28468987
87.0	-2.42560219	-13.22716215	3.26752145
87.0	-2.15259785	-13.2530572	3.4424374
87.0	-1.72522846	-13.40011378	3.61554102
87.0	-1.74192863	-13.72102961	3.47090299
87.0	-1.78889749	-14.10525811	3.27007145
87.0	-1.91070405	-14.66824011	2.90565774
88.0	-4.46442131	-8.42525033	-2.86037368
88.0	-4.13543154	-8.59546251	-3.26941853
88.0	-3.96875318	-8.44482721	-3.51071182
88.0	-3.5942399	-8.64601806	-3.84388876
88.0	-3.60569299	-8.12860049	-3.95694406
88.0	-3.36597649	-7.9348075	-4.20410712
88.0	-3.39177065	-7.43012179	-4.28506861
88.0	-3.43297557	-7.40042108	-4.25787996
88.0	-3.7569016	-7.19341785	-4.01699104
88.0	-3.73718865	-6.68329583	-4.13164409
88.0	-4.13803564	-6.55655047	-3.75502028
88.0	-4.20186193	-6.36040158	-3.72147668
88.0	-4.00421904	-6.61157299	-3.88706075
88.0	-3.86249053	-6.18417116	-4.10266213
88.0	-3.8393028	-6.08012116	-4.14152298
88.0	-3.41909678	-5.39649889	-4.59064017
88.0	-3.63609897	-5.53454958	-4.4017398
88.0	-3.79958478	-5.4125653	-4.27879184
88.0	-3.76722142	-4.91364247	-4.37325842
88.0	-3.38511266	-4.47978391	-4.72347149
89.0	-3.78812573	5.79842241	4.23253574
89.0	-3.87012098	6.37938104	4.06205982
89.0	-4.09441129	6.60598899	3.793021
89.0	-3.98664783	6.47712663	3.93003509
89.0	-3.77964032	6.47366318	4.13011376
89.0	-3.53642497	6.74635778	4.29379323
89.0	-3.36713517	6.83112538	4.41332997
89.0	-3.30122402	6.97746683	4.43761993
89.0	-3.22250962	7.05924154	4.48089766
89.0	-3.15564798	7.19512835	4.50440649
89.0	-3.30627747	7.67907559	4.30308109
89.0	-3.38869593	7.74199119	4.22574427
89.0	-3.48553857	7.97958232	4.09587128
89.0	-3.8114844	7.90301212	3.81219796
89.0	-4.04470125	7.92005681	3.55959153
89.0	-4.10873943	8.00922316	3.46276523
89.0	-4.43206848	7.95172632	3.05470437
89.0	-4.48367658	8.19532681	2.90414297
89.0	-4.61085571	8.17403489	2.704836
89.0	-4.63281368	8.03005717	2.71521471
90.0	-3.93932698	-6.69673281	3.93685007
90.0	-4.00018967	-6.49915677	3.91219326
90.0	-4.07933237	-6.5145241	3.82669574
90.0	-4.30457314	-6.59094353	3.55582955
90.0	-4.35315764	-6.75210038	3.46184452
90.0	-4.03759817	-6.89740984	3.79628396
90.0	-3.79045975	-6.95817032	4.03148166
90.0	-3.65914495	-6.66131528	4.20479624
90.0	-3.36428631	-6.87215302	4.40842264
90.0	-3.02307781	-7.04100988	4.62088478
90.0	-2.67200686	-6.98491039	4.84142359
90.0	-2.18753081	-6.71198221	5.11947996
90.0	-2.076541	-6.72165077	5.16409838
90.0	-1.84268106	-6.61737564	5.26678352
90.0	-1.91823562	-6.48694117	5.25782954
90.0	-1.75471422	-6.25829054	5.34501431
90.0	-1.62221224	-5.75155633	5.44911254
90.0	-1.64339575	-5.29187796	5.49433326
90.0	-1.61543637	-5.16173237	5.51633742
90.0	-1.56881188	-4.80136689	5.56573185
91.0	-3.67128322	7.67401899	-3.99728447
91.0	-4.06918591	7.43819321	-3.64613671
91.0	-4.22112488	7.42882085	-3.47133601
91.0	-3.81337181	7.69950553	-3.85632775
91.0	-3.65633729	7.33867758	-4.08009518
91.0	-3.48666385	7.36457516	-4.22100053
91.0	-3.15386306	7.65708121	-4.42024934
91.0	-3.28124888	7.68901671	-4.32023243
91.0	-3.4848255	7.84878146	-4.12446025
91.0	-3.34949782	8.3657315	-4.12367576
91.0	-3.41872756	8.49619684	-4.03629858
91.0	-3.50385238	8.74770533	-3.90135045
91.0	-3.61945503	8.82743574	-3.77377332
91.0	-3.4114083	8.83168603	-3.96178919
91.0	-3.37013757	9.20945594	-3.90107501
91.0	-3.29353123	9.35191316	-3.92874858
91.0	-3.30178654	8.9689224	-4.01998179
91.0	-3.27909143	8.72948801	-4.09639508
91.0	-3.39924188	8.5891425	-4.0308949
91.0	-3.22263696	8.26712862	-4.24507668
92.0	-4.5911415	-10.21132887	-1.82639718
92.0	-4.40214919	-10.68409639	-1.98437862
92.0	-4.21846371	-10.98365444	-2.19090065
92.0	-4.10940219	-11.36816023	-2.18022057
92.0	-4.0817933	-11.36547632	-2.23300045
92.0	-3.9628263	-11.23636098	-2.50351444
92.0	-3.94154421	-11.36353954	-2.47314538
92.0	-3.85845574	-11.56529721	-2.50010608
92.0	-3.74307004	-11.91689718	-2.4920407
92.0	-3.52564888	-12.21188607	-2.64571012
92.0	-3.34555389	-12.52437633	-2.71631736
92.0	-3.34440232	-12.90276279	-2.51337468
92.0	-3.39009339	-13.33102025	-2.18197924
92.0	-3.25258189	-13.62422095	-2.19005334
92.0	-3.13515778	-13.56097281	-2.39529835
92.0	-3.0173618	-13.59200048	-2.52360573
92.0	-2.89449932	-13.48684961	-2.72237133
92.0	-2.84803315	-13.38244653	-2.82662911
92.0	-2.56302072	-13.60864233	-2.97551446
92.0	-2.50036453	-13.81997004	-2.92008415
93.0	-2.89922162	-2.70592141	5.1750321
93.0	-2.56927674	-2.75845834	5.34353463
93.0	-2.13674484	-2.89579868	5.52291432
93.0	-1.97126851	-3.18759647	5.56642847
93.0	-1.7187698	-2.87375018	5.6681766
93.0	-1.79964712	-2.81845983	5.64611682
93.0	-2.00648504	-2.62311665	5.58654553
93.0	-2.07435557	-2.35484763	5.575025
93.0	-2.22039573	-2.41018548	5.51583167
93.0	-2.26074858	-2.58382597	5.49064848
93.0	-1.99968391	-2.72236383	5.58370758
93.0	-1.70714661	-2.54223338	5.68924818
93.0	-1.63666063	-2.28569298	5.72196242
93.0	-1.34732113	-2.06872501	5.80596349
93.0	-0.91784649	-2.20860614	5.88349933
93.0	-0.69415919	-1.85902948	5.92740618
93.0	-0.45928724	-1.8893547	5.9491534
93.0	-0.3300439	-2.11191072	5.94941148
93.0	-0.63127138	-2.3875821	5.91338331
93.0	-1.07229871	-2.14891574	5.85978517
94.0	-5.40479668	0.18580127	-2.604676
94.0	-5.29296738	0.67167926	-2.81680106
94.0	-5.32946984	0.89745611	-2.73993782
94.0	-5.50647093	0.98435184	-2.36032136
94.0	-5.46849388	1.43782536	-2.42195584
94.0	-5.37205896	2.08129949	-2.58063376
94.0	-5.49379072	1.7197195	-2.34300227
94.0	-5.60246718	1.33939718	-2.10072126
94.0	-5.5905433	0.69176655	-2.16625355
94.0	-5.60785462	0.19962713	-2.13249588
94.0	-5.58652217	0.17688911	-2.18798845
94.0	-5.54729845	0.34755541	-2.28343125
94.0	-5.54556426	0.68029251	-2.27931898
94.0	-5.37572069	1.01992031	-2.64311278
94.0	-5.23643181	1.03789692	-2.90862332
94.0	-5.12168617	0.8837982	-3.11151763
94.0	-4.99322514	0.86970835	-3.31416039
94.0	-4.8580838	0.80391425	-3.51101312
94.0	-4.86383024	0.22052107	-3.51251365
94.0	-4.65628044	-0.05646481	-3.78400558
95.0	-2.94077675	-11.46762084	3.56931617
95.0	-2.77035498	-11.45744185	3.70664906
95.0	-2.72677824	-11.27467431	3.80005618
95.0	-2.61330298	-10.95485942	3.97948745
95.0	-2.30780826	-10.92703254	4.17221163
95.0	-2.09365378	-11.01198408	4.25944351
95.0	-1.92608095	-10.91265917	4.36559502
95.0	-1.87345281	-10.54950978	4.48602044
95.0	-2.00386461	-10.09052376	4.54657466
95.0	-1.94592469	-9.87946778	4.62260761
95.0	-1.45471647	-9.75831553	4.82734662
95.0	-1.52329433	-9.69705481	4.8199043
95.0	-1.59588322	-9.66979902	4.80246925
95.0	-1.58000923	-9.39387695	4.86811866
95.0	-1.44515432	-9.52134265	4.88248337
95.0	-1.20339424	-9.68162888	4.91293806
95.0	-1.26170333	-10.08419034	4.80719423
95.0	-1.17335292	-10.63319555	4.69685875
95.0	-1.2010111	-10.74150132	4.66235873
95.0	-1.09207355	-11.26029403	4.55182694
96.0	-3.10537159	5.87391253	4.74584213
96.0	-3.27260571	5.82036757	4.63960952
96.0	-3.4998385	5.36696815	4.53328219
96.0	-3.68802335	5.11957469	4.41432402
96.0	-3.84776724	4.96250826	4.29632527
96.0	-4.2147537	5.09327507	3.91835014
96.0	-4.29316203	5.01988365	3.84302552
96.0	-4.33013157	4.7670491	3.83731515
96.0	-4.5180557	4.54626593	3.64563697
96.0	-4.62841269	4.52860651	3.50700707
96.0	-4.82764696	5.12610112	3.12636656
96.0	-4.91793026	5.1804963	2.97187026
96.0	-5.04578104	4.98504861	2.78906862
96.0	-5.21736481	4.86848525	2.47901844
96.0	-5.26961051	4.63058128	2.41841459
96.0	-5.32343975	4.438284	2.33929091
96.0	-5.34888207	4.41292538	2.28597743
96.0	-5.37493129	4.35693312	2.23627062
96.0	-5.56356783	4.29200413	1.73202252
96.0	-5.68970614	4.25932829	1.26944079
97.0	-2.88564155	-15.30834174	-1.27855512
97.0	-3.08593178	-14.96665394	-1.26018056
97.0	-3.25777692	-14.56982148	-1.34173635
97.0	-3.48526079	-14.59985823	-0.41106296
97.0	-3.62705791	-14.24074627	-0.55789324
97.0	-3.81145541	-13.80066687	-0.55746077
97.0	-3.80642087	-13.70824753	-0.79473203
97.0	-3.84988269	-13.24293427	-1.30086816
97.0	-3.86232267	-13.10834984	-1.41080501
97.0	-3.84580995	-13.35150204	-1.18439416
97.0	-3.9022009	-13.37204807	-0.95124387
97.0	-3.90506466	-13.57157168	-0.5340279
97.0	-3.89531489	-13.61592252	-0.47671925
97.0	-4.02696087	-13.34333983	-0.02897779
97.0	-4.10905623	-13.11226675	0.11023844
97.0	-4.08028039	-13.12179085	0.46909044
97.0	-3.75816366	-13.58170981	1.17487646
97.0	-3.89487249	-13.48987183	0.78124351
97.0	-3.94995231	-13.3947413	0.68001604
97.0	-3.85350706	-13.53275865	0.89559373
98.0	-4.20853613	12.49450455	0.97075966
98.0	-4.32728936	12.10863446	0.99174778
98.0	-4.24420373	12.35847522	1.0082274
98.0	-4.06585499	12.64248362	1.30754292
98.0	-3.93836973	12.8100913	1.50202662
98.0	-3.61414193	13.29729842	1.81425398
98.0	-3.61461718	13.36327418	1.75859119
98.0	-3.43272723	13.65873878	1.86744949
98.0	-3.37206912	13.87594097	1.79878388
98.0	-3.80443524	13.13514633	1.53494059
98.0	-3.83577216	13.16973832	1.41968933
98.0	-3.91955935	13.09004831	1.26421367
98.0	-3.98221318	13.10263472	1.03272924
98.0	-4.01341443	13.09445387	0.91698899
98.0	-3.985008	13.26788832	0.74837162
98.0	-3.89268835	13.29682108	1.09632445
98.0	-3.59343489	13.34557204	1.81600105
98.0	-3.52135244	13.30906834	1.97960133
98.0	-3.60448465	13.20405366	1.90677683
98.0	-3.81178552	13.24053969	1.41109607
99.0	-5.55361282	-6.20776387	-0.93571894
99.0	-5.59172787	-6.18024188	-0.69903311
99.0	-5.50587293	-6.68818381	-0.84567307
99.0	-5.49739483	-6.96448711	-0.62394538
99.0	-5.39810077	-7.55716723	-0.71754184
99.0	-5.31404381	-8.27915365	-0.38065154
99.0	-5.33499118	-8.2254686	-0.14239564
99.0	-5.35775267	-8.06832253	-0.24777865
99.0	-5.37242796	-7.85051929	-0.53774296
99.0	-5.36483023	-7.85859909	-0.59719624
99.0	-5.36537107	-7.71810531	-0.77071324
99.0	-5.43198723	-7.15324372	-0.89893376
99.0	-5.5047006	-6.68439227	-0.85656562
99.0	-5.42509335	-6.68027438	-1.26882244
99.0	-5.27379041	-6.70427217	-1.7868951
99.0	-5.15851673	-7.1780779	-1.9143477
99.0	-5.27535681	-7.00993406	-1.64642099
99.0	-5.39815402	-6.78893299	-1.31866039
99.0	-5.44199861	-6.6382792	-1.21997766
99.0	-5.45203648	-6.11001606	-1.45851475
100.0	-2.346833	-14.75561836	2.51004871
100.0	-2.49135008	-14.65686355	2.43390231
100.0	-2.46278796	-14.44833559	2.59610131
100.0	-2.37334607	-14.46997508	2.66510114
100.0	-2.153851	-14.90789048	2.58205633
100.0	-2.31416491	-14.94057851	2.41708918
100.0	-2.24531707	-14.89592373	2.51083026
100.0	-2.20765181	-14.51928551	2.77542408
100.0	-2.47822517	-14.05293966	2.81346933
100.0	-2.57471967	-13.96264401	2.7765274
100.0	-2.76550007	-13.75138174	2.70939896
100.0	-2.83938831	-13.77182854	2.61995769
100.0	-2.8930068	-13.84495941	2.51642833
100.0	-2.8517337	-14.22692379	2.31907964
100.0	-2.71293628	-14.63939594	2.19716679
100.0	-2.71452466	-14.78144225	2.08676166
100.0	-2.40313394	-15.17861271	2.15082005
100.0	-2.35553385	-15.20694299	2.18103002
100.0	-1.80315914	-15.14310331	2.69616963
[truncated: 6,001 more rows]
