# Supplementary material for: Accurate Reconstruction of Cell and Particle Tracks from 3D Live Imaging Data
Source: Cell Syst. 2016 Jul 27;3(1):102–7. doi: 10.1016/j.cels.2016.06.002 (PMC4963212; doi:10.1016/j.cels.2016.06.002)
Supplement: Data S2. This Folder Contains All Described R Scripts and the Provided Example Data in Order to Perform Unwrapping on Simulated and In Vivo Data, Related to Experimental Procedures [file mmc7.zip]

Archive with 48 entries (33 files):
- exampleCode_Unwrapping/
- exampleCode_Unwrapping/.DS_Store
- __MACOSX/
- __MACOSX/exampleCode_Unwrapping/
- __MACOSX/exampleCode_Unwrapping/._.DS_Store
- exampleCode_Unwrapping/exampleCode_Unwrapping_1_BPRW/
- exampleCode_Unwrapping/exampleCode_Unwrapping_1_BPRW/loadFunctions.R
- __MACOSX/exampleCode_Unwrapping/exampleCode_Unwrapping_1_BPRW/
- __MACOSX/exampleCode_Unwrapping/exampleCode_Unwrapping_1_BPRW/._loadFunctions.R
- exampleCode_Unwrapping/exampleCode_Unwrapping_1_BPRW/README.txt
- __MACOSX/exampleCode_Unwrapping/exampleCode_Unwrapping_1_BPRW/._README.txt
- exampleCode_Unwrapping/exampleCode_Unwrapping_1_BPRW/runAnalysis.r
- __MACOSX/exampleCode_Unwrapping/exampleCode_Unwrapping_1_BPRW/._runAnalysis.r
- exampleCode_Unwrapping/exampleCode_Unwrapping_1_BPRW/simulatedData/
- exampleCode_Unwrapping/exampleCode_Unwrapping_1_BPRW/simulatedData/exampleDataBPRW.csv
- __MACOSX/exampleCode_Unwrapping/exampleCode_Unwrapping_1_BPRW/simulatedData/
- __MACOSX/exampleCode_Unwrapping/exampleCode_Unwrapping_1_BPRW/simulatedData/._exampleDataBPRW.csv
- __MACOSX/exampleCode_Unwrapping/exampleCode_Unwrapping_1_BPRW/._simulatedData
- __MACOSX/exampleCode_Unwrapping/._exampleCode_Unwrapping_1_BPRW
- exampleCode_Unwrapping/exampleCode_Unwrapping_2_PRW/
- exampleCode_Unwrapping/exampleCode_Unwrapping_2_PRW/loadFunctions.R
- __MACOSX/exampleCode_Unwrapping/exampleCode_Unwrapping_2_PRW/
- __MACOSX/exampleCode_Unwrapping/exampleCode_Unwrapping_2_PRW/._loadFunctions.R
- exampleCode_Unwrapping/exampleCode_Unwrapping_2_PRW/README.txt
- __MACOSX/exampleCode_Unwrapping/exampleCode_Unwrapping_2_PRW/._README.txt
- exampleCode_Unwrapping/exampleCode_Unwrapping_2_PRW/runAnalysis.r
- __MACOSX/exampleCode_Unwrapping/exampleCode_Unwrapping_2_PRW/._runAnalysis.r
- exampleCode_Unwrapping/exampleCode_Unwrapping_2_PRW/simulatedData/
- exampleCode_Unwrapping/exampleCode_Unwrapping_2_PRW/simulatedData/exampleDataPRW.csv
- __MACOSX/exampleCode_Unwrapping/exampleCode_Unwrapping_2_PRW/simulatedData/
- __MACOSX/exampleCode_Unwrapping/exampleCode_Unwrapping_2_PRW/simulatedData/._exampleDataPRW.csv
- __MACOSX/exampleCode_Unwrapping/exampleCode_Unwrapping_2_PRW/._simulatedData
- __MACOSX/exampleCode_Unwrapping/._exampleCode_Unwrapping_2_PRW
- exampleCode_Unwrapping/exampleCode_Unwrapping_3_inVivo/
- exampleCode_Unwrapping/exampleCode_Unwrapping_3_inVivo/Data/
- exampleCode_Unwrapping/exampleCode_Unwrapping_3_inVivo/Data/inVivoData.csv
- __MACOSX/exampleCode_Unwrapping/exampleCode_Unwrapping_3_inVivo/
- __MACOSX/exampleCode_Unwrapping/exampleCode_Unwrapping_3_inVivo/Data/
- __MACOSX/exampleCode_Unwrapping/exampleCode_Unwrapping_3_inVivo/Data/._inVivoData.csv
- __MACOSX/exampleCode_Unwrapping/exampleCode_Unwrapping_3_inVivo/._Data
- exampleCode_Unwrapping/exampleCode_Unwrapping_3_inVivo/loadFunctions.R
- __MACOSX/exampleCode_Unwrapping/exampleCode_Unwrapping_3_inVivo/._loadFunctions.R
- exampleCode_Unwrapping/exampleCode_Unwrapping_3_inVivo/README.txt
- __MACOSX/exampleCode_Unwrapping/exampleCode_Unwrapping_3_inVivo/._README.txt
- exampleCode_Unwrapping/exampleCode_Unwrapping_3_inVivo/runAnalysis.r
- __MACOSX/exampleCode_Unwrapping/exampleCode_Unwrapping_3_inVivo/._runAnalysis.r
- __MACOSX/exampleCode_Unwrapping/._exampleCode_Unwrapping_3_inVivo
- __MACOSX/._exampleCode_Unwrapping
