# Supplementary material for: Accurate Reconstruction of Cell and Particle Tracks from 3D Live Imaging Data
Source: Cell Syst. 2016 Jul 27;3(1):102–7. doi: 10.1016/j.cels.2016.06.002 (PMC4963212; doi:10.1016/j.cels.2016.06.002)
Supplement: Data S2. This Folder Contains All Described R Scripts and the Provided Example Data in Order to Perform Unwrapping on Simulated and In Vivo Data, Related to Experimental Procedures [file mmc7.zip › exampleCode_Unwrapping/exampleCode_Unwrapping_1_BPRW/README.txt]

SHORT INSTRUCTIONS:

1) Install R

2) Install dependencies: R package 'rgl'

3) open a terminal and change directory (cd) into this example folder

4) start R by typing:  R

5) run the example by typing:	source("runAnalysis.r")

Done!


DETAILED INSTRUCTIONS:


Installation and Prerequisites.

You need to install the R statistical environment (http://www.r-project.org/). You can download the precompiled binary file for installation for most computer platforms (http://cran.ma.imperial.ac.uk/). Simply download the binary file suitable for your platform, double click it to start installation. More advanced user might chose to install R from source code. 

For visualization purpose you need the R library ‘rgl’. Again, you can download the binary file for installation from https://cran.r-project.org/web/packages/rgl/index.html. Alternatively, open a terminal, start R by typing 
R 
followed by enter. Then type

install.packages('rgl')

which will also initiate the installation of the library.

How to use the R scripts.

First of all open a terminal. On most Macs you can find the terminal in the folder ‘Applications/Utilities’. When the terminal is started, it usually links to your home directory. Type ‘pwd’ to know in which directory you currently are. Change the directory to  the  example code folder by typing in the terminal for example:

cd myWorkFolder/exampleCode_Unwrapping/ exampleCode_Unwrapping_1_BPRW

If you are new to terminal and the related commands, please refer to http://ss64.com/osx/

Then start R by typing in the terminal
R
followed by enter.
To run the example script type
source(“runAnalysis.r”)

The script will first read in the data ‘exampleDataBPRW.csv’ located in the folder  ‘simulatedData’. The data are saved as csv format, which can be opened in any text editor or Excel. The data file has to be provided in a specific layout: It should contain 4 columns, where the first column is the cell track ID (id), and the second, third and fourth columns are the x-, y- and z-coordinates of the cell tracks, respectively. The rows are then the individual time points for all cell tracks. The user can replace this data file with own data files. 

After reading the data, a window pops-up, which shows the data plotted in 3D.  The data are the transformed via unwrapping. In the same pop-up window the procedure of the algorithm can be followed, i.e. the data are shifted, grouped, unwrapped in the first dimension (rainbow colored, still curved surface), followed by unwrapping in the second dimension resulting in transformed data points that lie in on a flat 2D surface (grey plotted points). 

After the data transformation took place, the R script analyses the initial data transformed via xy-projection as well as the data transformed via unwrapping. For both data sets the bias and persistence angles are computed and plotted as histograms, overlaid with the estimated density of the resulting distributions (red lines). 
