# Supplementary material for: Accurate Reconstruction of Cell and Particle Tracks from 3D Live Imaging Data
Source: Cell Syst. 2016 Jul 27;3(1):102–7. doi: 10.1016/j.cels.2016.06.002 (PMC4963212; doi:10.1016/j.cels.2016.06.002)
Supplement: Data S2. This Folder Contains All Described R Scripts and the Provided Example Data in Order to Perform Unwrapping on Simulated and In Vivo Data, Related to Experimental Procedures [file mmc7.zip › exampleCode_Unwrapping/exampleCode_Unwrapping_2_PRW/loadFunctions.R]

getAngleBias <- function(x,y,wound){

	N = dim(x)[1]
	T = dim(x)[2]

	number = N
	steps = T
	posX = x
	posY = y
	
	# compute the angles
	alpha3 = matrix(nrow=number,ncol=steps)
	
	for (trajectory in 1:number){
		index = which(is.na(posX[trajectory,])==FALSE)
		if(length(index)>4){
			for(t in index[1:(length(index)-1)]){
				r = c(posX[trajectory,t],posY[trajectory,t]) 
				q = c(posX[trajectory,t+1],posY[trajectory,t+1]) 
				
				x = q-r
				
				temp = c(wound[1]-posX[trajectory,t],wound[2]-posY[trajectory,t])
				
				if(temp[1]>0){etha =  acos(temp[2]/sqrt(sum(temp**2)))}
				if(temp[1]<0){etha =  -acos(temp[2]/sqrt(sum(temp**2)))}
				
				x2 = c(cos(etha)*x[1]-sin(etha)*x[2],sin(etha)*x[1]+cos(etha)*x[2])
				
				if(x2[1]<0){ alpha3[trajectory,t]= -acos((temp[1]*x[1]+temp[2]*x[2])/(sqrt(sum(x**2))*sqrt(sum(temp**2))))}		
				if(x2[1]>0){ alpha3[trajectory,t]= acos((temp[1]*x[1]+temp[2]*x[2])/(sqrt(sum(x**2))*sqrt(sum(temp**2)))) }	
				if(x2[1]==0){alpha3[trajectory,t]= 0.0}
				
			}
		}
	}
	
	return(alpha3)
}


getAnglePersistence <- function(x,y){
	
	
	N = dim(x)[1]
	T = dim(x)[2]
	
	number = N
	steps = T
	
	posX = x
	posY = y

	# compute the angles
	alpha3 = matrix(nrow=number,ncol=steps)
	
	for (trajectory in 1:number){
		index = which(is.na(posX[trajectory,])==FALSE)
		if(length(index)>4){
			for(t in index[1:(length(index)-2)]){
				r = c(posX[trajectory,t],posY[trajectory,t]) 
				q = c(posX[trajectory,t+1],posY[trajectory,t+1]) 
				
				r2 = c(posX[trajectory,t+1],posY[trajectory,t+1]) 
				q2 = c(posX[trajectory,t+2],posY[trajectory,t+2]) 
				
				x = q-r
				
				temp = c(1,0)
				temp = q2-r2
				
				if(temp[1]>0){etha =  acos(temp[2]/sqrt(sum(temp**2)))}
				if(temp[1]<0){etha =  -acos(temp[2]/sqrt(sum(temp**2)))}
				
				x2 = c(cos(etha)*x[1]-sin(etha)*x[2],sin(etha)*x[1]+cos(etha)*x[2])
				
				if(x2[1]<0){ alpha3[trajectory,t]= -acos((temp[1]*x[1]+temp[2]*x[2])/(sqrt(sum(x**2))*sqrt(sum(temp**2))))}		
				if(x2[1]>0){ alpha3[trajectory,t]= acos((temp[1]*x[1]+temp[2]*x[2])/(sqrt(sum(x**2))*sqrt(sum(temp**2)))) }	
				if(x2[1]==0){alpha3[trajectory,t]= 0.0}
				
			}
		}
	}
	
	return(alpha3)
}


transformData <- function(Data,cx,cy,cz){
	
	shift = c(0,0,cz[1])
	
	Data[[1]] = Data[[1]]-shift[1]
	Data[[2]] = Data[[2]]-shift[2]
	Data[[3]] = Data[[3]]-shift[3]
		
	return(Data)
	

}


unwrapData <- function(Data,cx,cy,cz){
	

	#slice: to flatten yz-curve
	Ns = 10
	
	myColors = colors()[c(404,38,104,105,8,400,600,625)]
	
	x = Data[[1]]
	y = Data[[2]]
	z = Data[[3]]
	
	
	xt = matrix(NA,dim(x)[1],dim(x)[2])
	yt = matrix(NA,dim(x)[1],dim(x)[2])
	zt = matrix(NA,dim(x)[1],dim(x)[2])
	
	limX = seq((cx[1]-1),(cx[2]+1),by=(cx[2]-cx[1]+2)/Ns)	
	
	for(k in 1:Ns){
		temp = (x>limX[k])&(x<limX[k+1])
		
		
		# find circle
		
		datX = x[temp]
		datY = y[temp]
		datZ = z[temp]
		
		dat = cbind(datX,datY,datZ)
		
		ellipse <-function(p)	{
			sum((p[3]*p[2]-sqrt(p[3]**2*dat[,2]**2+p[2]**2*(dat[,3]-p[1])**2))**2)
		}
		
		minimise <- optim(par=c(2*max(dat[,2]),2*max(dat[,2]),2*max(dat[,2])),fn=ellipse,method="L-BFGS-B",lower=c(0,abs(min(dat[,2])-max(dat[,2]))/3,abs(min(dat[,3])-max(dat[,3]))/3),upper=c(5*max(dat[,3]),5*max(dat[,2]),5*max(dat[,3])))
		param = minimise$par

		
		
		if(k==1){
			plot3d(datX,datY,datZ,col=rainbow(Ns)[k],box=FALSE,xlab="x",ylab="y",zlab="z",xlim=c(-20,20),ylim=c(-20,20),zlim=c(0,35))
		}
		else{
			plot3d(datX,datY,datZ,col=rainbow(Ns)[k],add=TRUE)
		}
		
		
		ytemp = y
		ztemp = z
		dist = matrix(NA,dim(y)[1],dim(y)[2])
		maxD = rep(NA,dim(temp)[1])
		minD = rep(NA,dim(temp)[1])
		
		for(i in 1:dim(temp)[1]){
			ind = which(temp[i,]==TRUE)
			if(length(ind)>0){
				v1 = cbind(y[i,ind],z[i,ind]-param[1])
				lengthV1 = sqrt(v1[,1]**2+v1[,2]**2)
				
				t_hat = atan(param[2]/param[3]*(z[i,ind]-param[1])/y[i,ind])
				v_hat = cbind(param[2]*cos(t_hat),param[3]*sin(t_hat))
				lengthV_hat = sqrt(v_hat[,1]**2+v_hat[,2]**2)
				
				d_hat = lengthV_hat-lengthV1
				
				# arc length
				integrand <- function(t,a,b){
					result = sqrt(a**2*sin(t)**2+b**2*cos(t**2))
					return(result)
				}
				
				s = rep(NA,length(ind))
				for(j in 1:length(ind)){
					s[j] = integrate(integrand, lower=-pi/2, upper=t_hat[j],param[2],param[3])[[1]]
				}
				
				yt[i,ind] = s #y[i,ind]
				xt[i,ind] = x[i,ind]  
				zt[i,ind] = -param[2]+d_hat
				
				halfLength = integrate(integrand, lower=-pi/2, upper=pi/2,param[2],param[3])[[1]]
				
				sign = which(y[i,ind]<0)
				yt[i,ind[sign]] = yt[i,ind[sign]]-halfLength
				
			}
			
		}

		plot3d(xt,yt,zt+30,add=TRUE,col=rainbow(Ns)[k])
		
	}	
	
	COMPUTE=TRUE
	if(COMPUTE==TRUE){
		
		#slice: to flatten xz-curve
		Ns = 1
				
		myColors = colors()[c(404,38,104,105,8,400,600,625)]
		
		# change of variables
		x = yt
		y = xt
		z = zt
		
		xt = matrix(NA,dim(x)[1],dim(x)[2])
		yt = matrix(NA,dim(x)[1],dim(x)[2])
		zt = matrix(NA,dim(x)[1],dim(x)[2])
		
		cx = c(min(x,na.rm=TRUE),max(x,na.rm=TRUE))
		
		#shift all to positive values in z
		z = z + abs(min(z,na.rm=TRUE))

		limX = seq((cx[1]-1),(cx[2]+1),by=(cx[2]-cx[1]+2)/Ns)
				
		for(k in 1:Ns){
			temp = (x>limX[k])&(x<limX[k+1])
			
			# find ellipse
			datX = x[temp]
			datY = y[temp]
			datZ = z[temp]
			
			ind = which(is.na(datX)==TRUE)
			dat = cbind(datX,datY,datZ)
			
			
			ellipse <-function(p)	{
				sum((p[3]*p[2]-sqrt(p[3]**2*dat[,2]**2+p[2]**2*(dat[,3]-p[1])**2))**2)
			}
			
			minimise <- optim(par=c(2*max(dat[,2]),2*max(dat[,2]),2*max(dat[,2])),fn=ellipse,method="L-BFGS-B",lower=c(0,abs(min(dat[,2])-max(dat[,2]))/3,abs(min(dat[,3])-max(dat[,3]))/3),upper=c(5*max(dat[,3]),5*max(dat[,2]),5*max(dat[,3])))
			
			param = minimise$par
			

			ytemp = y
			ztemp = z
			dist = matrix(NA,dim(y)[1],dim(y)[2])
			maxD = rep(NA,dim(temp)[1])
			minD = rep(NA,dim(temp)[1])
			
			for(i in 1:dim(temp)[1]){
				
				ind = which(temp[i,]==TRUE)
				v1 = cbind(y[i,ind],z[i,ind]-param[1])
				lengthV1 = sqrt(v1[,1]**2+v1[,2]**2)
				
				t_hat = atan(param[2]/param[3]*(z[i,ind]-param[1])/y[i,ind])
				v_hat = cbind(param[2]*cos(t_hat),param[3]*sin(t_hat))
				lengthV_hat = sqrt(v_hat[,1]**2+v_hat[,2]**2)

				d_hat = lengthV_hat-lengthV1
				
				# arc length
				integrand <- function(t,a,b){
					result = sqrt(a**2*sin(t)**2+b**2*cos(t**2))
					return(result)
				}

				s = rep(NA,length(ind))
				for(j in 1:length(ind)){
					s[j] = integrate(integrand, lower=-pi/2, upper=t_hat[j],param[2],param[3])[[1]]
				}
				
				# change back variables when saving as xt, yt, zt
				yt[i,ind] = x[i,ind]
				xt[i,ind] = s  #y[i,ind]
				zt[i,ind] = d_hat

				halfLength = integrate(integrand, lower=-pi/2, upper=pi/2,param[2],param[3])[[1]]
				
				sign = which(y[i,ind]<0)
				xt[i,ind[sign]] = xt[i,ind[sign]]-halfLength
		
			}

		}	
		
	}
	
	plot3d(xt,yt,zt+33,add=TRUE,col="grey")

	
	Data[[1]]=xt
	Data[[2]]=yt
	Data[[3]]=zt
	
	return(Data)
	
}


formatData <- function(data){
	
	ids = data[,1]
	idUnique = unique(ids)
	
	
	ind = which(ids==idUnique[1])
	x = matrix(data[ind,2],1,length(ind))
	y = matrix(data[ind,3],1,length(ind))
	z = matrix(data[ind,4],1,length(ind))
	
	for(i in 2:length(idUnique)){
		
		
		ind = which(ids==idUnique[i])
		
		if(length(ind)==dim(x)[2]){
			x = rbind(x,data[ind,2])
			y = rbind(y,data[ind,3])
			z = rbind(z,data[ind,4])
		}
		
		
		if(length(ind)<dim(x)[2]){
			n = dim(x)[2]-length(ind)
			temp = c(data[ind,2],rep(NA,n))
			x = rbind(x,temp)
			
			temp = c(data[ind,3],rep(NA,n))
			y = rbind(y,temp)
			
			temp = c(data[ind,4],rep(NA,n))
			z = rbind(z,temp)
		}
		
		if(length(ind)>dim(x)[2]){
			n = -dim(x)[2]+length(ind)
			temp1 = matrix(NA,dim(x)[1],n)
			temp2 = cbind(x,temp1)
			x = rbind(temp2,data[ind,2])
			
			temp2 = cbind(y,temp1)
			y = rbind(temp2,data[ind,3])
			
			temp2 = cbind(z,temp1)
			z = rbind(temp2,data[ind,4])
		}
		
		
		
	}
	
	Data = list()
	Data[[1]] = x
	Data[[2]] = y
	Data[[3]] = z
	
	return(Data)
	
}	
