# Supplementary material for: Accurate Reconstruction of Cell and Particle Tracks from 3D Live Imaging Data
Source: Cell Syst. 2016 Jul 27;3(1):102–7. doi: 10.1016/j.cels.2016.06.002 (PMC4963212; doi:10.1016/j.cels.2016.06.002)
Supplement: Data S2. This Folder Contains All Described R Scripts and the Provided Example Data in Order to Perform Unwrapping on Simulated and In Vivo Data, Related to Experimental Procedures [file mmc7.zip › exampleCode_Unwrapping/exampleCode_Unwrapping_2_PRW/runAnalysis.r]

library(rgl)

source("loadFunctions.R")


wound = c(-7,0,0)


###########################################
# 1) read in the data and format them
###########################################


# the data are saved as csv file, which can be opened with any text editor or excel. 
# The first column is the cell trajectory identifier.
# The second column is the x coordinate
# The third column is the y coordinate
# The fourth column is the z coordinate


dat = read.csv(file="./simulatedData/exampleDataPRW.csv")

Data = formatData(dat)

N = dim(Data[[1]])[1]


###########################################
# 2) plot data in 3D
###########################################

plot3d(Data[[1]],Data[[2]],Data[[3]],box=FALSE,type="p",lwd=1,cex=0.4,col="grey",aspect=c(14,7,7),xlab="x",ylab="y",zlab="z")
for(i in 1:N){
	plot3d(Data[[1]][i,],Data[[2]][i,],Data[[3]][i,],box=FALSE,type="l",lwd=2,col=i,add=TRUE)
}

###########################################
# 3) compute statistics in xy-projection
###########################################

x = Data[[1]]
y = Data[[2]]
z = Data[[3]]

alphaXY = getAngleBias(x,y,w=c(-7,0))
betaXY = getAnglePersistence(x,y)


###########################################
# 5) unwrap data
###########################################

cx = c(min(Data[[1]],na.rm=TRUE),max(Data[[1]],na.rm=TRUE))
cy = c(min(Data[[2]],na.rm=TRUE),max(Data[[2]],na.rm=TRUE))
cz = c(min(Data[[3]],na.rm=TRUE),max(Data[[3]],na.rm=TRUE))

DataT = transformData(Data,cx,cy,cz)

plot3d(Data[[1]],Data[[2]],Data[[3]],box=FALSE,type="p",lwd=1,cex=0.4,col="grey",aspect=c(14,7,7))
for(i in 1:N){
	plot3d(DataT[[1]][i,],DataT[[2]][i,],DataT[[3]][i,],box=FALSE,type="l",lwd=2,col=i,add=TRUE)
}

cx = c(min(DataT[[1]],na.rm=TRUE),max(DataT[[1]],na.rm=TRUE))
cy = c(min(DataT[[2]],na.rm=TRUE),max(DataT[[2]],na.rm=TRUE))
cz = c(min(DataT[[3]],na.rm=TRUE),max(DataT[[3]],na.rm=TRUE))

DataU = unwrapData(DataT,cx,cy,cz)

xt = DataU[[1]]
yt = DataU[[2]]
zt = DataU[[3]]


###########################################
# 6) compute statistics for unwrapped data
###########################################


# extract the position of the unwrapped wound
wound = c(xt[dim(xt)[1],1],yt[dim(yt)[1],1],zt[dim(zt)[1],1])

alphaUnwr = getAngleBias(xt,yt,w=wound)
betaUnwr = getAnglePersistence(xt,yt)


###########################################
# 7) Plot results for bias and persistence
###########################################

x11(width=8,height=4)
layout(matrix(1:2,1,2,byrow=TRUE))


hist(betaXY,main="persistence distribution: xy-proj.",xlab="beta",breaks=30,freq=FALSE)
d=density(betaXY,from=-pi,to=pi,na.rm=TRUE,adjust=1.3)
points(d[[1]],d[[2]],type="l",col="red",lwd=2)


hist(betaUnwr,main="persistence distribution: unwrapping",xlab="beta",breaks=30,freq=FALSE)
d=density(betaUnwr,from=-pi,to=pi,na.rm=TRUE,adjust=1.3)
points(d[[1]],d[[2]],type="l",col="red",lwd=2)

	
