# Supplementary material for: Accurate Reconstruction of Cell and Particle Tracks from 3D Live Imaging Data
Source: Cell Syst. 2016 Jul 27;3(1):102–7. doi: 10.1016/j.cels.2016.06.002 (PMC4963212; doi:10.1016/j.cels.2016.06.002)
Supplement: Data S2. This Folder Contains All Described R Scripts and the Provided Example Data in Order to Perform Unwrapping on Simulated and In Vivo Data, Related to Experimental Procedures [file mmc7.zip › exampleCode_Unwrapping/exampleCode_Unwrapping_3_inVivo/runAnalysis.r]

library(rgl)

source("loadFunctions.R")


wound = c(-40,-10,0)

	
###########################################
# 1) read in the data and format them
###########################################


# the data are saved as csv file, which can be opened with any text editor or excel. 
# The first column is the cell trajectory identifier.
# The second column is the x coordinate
# The third column is the y coordinate
# The fourth column is the z coordinate


dat = read.csv(file="./Data/inVivoData.csv")

Data = formatData(dat)

N = dim(Data[[1]])[1]


###########################################
# 2) plot data in 3D
###########################################

plot3d(Data[[1]],Data[[2]],Data[[3]],box=FALSE,type="p",lwd=1,cex=0.4,col="grey",aspect=c(20,8,4),xlab="x",ylab="y",zlab="z")
for(i in 1:N){
	plot3d(Data[[1]][i,],Data[[2]][i,],Data[[3]][i,],box=FALSE,type="l",lwd=2,col=i,add=TRUE)
}


###########################################
# 3) compute statistics in xy-projection
###########################################

# select cells close to wound

x = Data[[1]]
y = Data[[2]]
z = Data[[3]]


rem <- numeric()
for(i in 1:dim(x)[1]){
	ind = which((x[i,]<(-60))|(x[i,]>(0)))
	if(length(ind)>0){rem = c(rem,i)}
}

xd = x[-rem,]
yd = y[-rem,]
zd = z[-rem,]


alphaXY = getAngleBias(xd,yd,w=wound[1:2])
betaXY = getAnglePersistence(xd,yd)


###########################################
# 5) unwrap data
###########################################

cx = c(min(x,na.rm=TRUE),max(x,na.rm=TRUE))
cy = c(min(y,na.rm=TRUE),max(y,na.rm=TRUE))
cz = c(min(z,na.rm=TRUE),max(z,na.rm=TRUE))


Data[[1]] = x
Data[[2]] = y
Data[[3]] = z

DataT = transformData(Data,cx,cy,cz)


cx = c(min(x,na.rm=TRUE),max(x,na.rm=TRUE))
cy = c(min(y,na.rm=TRUE),max(y,na.rm=TRUE))
cz = c(min(z,na.rm=TRUE),max(z,na.rm=TRUE))

DataU = unwrapData(DataT,cx,cy,cz)


xt = DataU[[1]]
yt = DataU[[2]]
zt = DataU[[3]]


###########################################
# 6) compute statistics for unwrapped data
###########################################


# extract the position of the unwrapped wound


xd = xt[-rem,]
yd = yt[-rem,]
zd = zt[-rem,]


alphaUnwr = getAngleBias(xd,yd,w=wound)
betaUnwr = getAnglePersistence(xd,yd)


###########################################
# 7) Plot trajectories in 2D plane
###########################################

x11(width=8,height=4)
layout(matrix(1:2,1,2))
plot(1,1,col="white",xlim=c(-140,140),ylim=c(-60,60),axes=FALSE,main="xy-projection")
axis(1)
axis(2)
for(i in 1:dim(xt)[1]){
	if(length(which(is.na(x[i,])==FALSE))>20){
		points(x[i,],y[i,],col=i,type="l")
		ind = min(which(is.na(x[i,])==FALSE))
		points(x[i,ind],y[i,ind],col=i,lwd=2,cex=0.5)
	}
}

plot(1,1,col="white",xlim=c(-140,140),ylim=c(-60,60),axes=FALSE,main="unwrapped data")
axis(1)
axis(2)
for(i in 1:dim(xt)[1]){
	if(length(which(is.na(xt[i,])==FALSE))>20){
		points(xt[i,],yt[i,],col=i,type="l")
		ind = min(which(is.na(xt[i,])==FALSE))
		points(xt[i,ind],yt[i,ind],col=i,lwd=2,cex=0.5)
	}
}


###########################################
# 7) Plot bias and persistence distributions
###########################################

x11(width=12,height=6)
layout(matrix(c(1,3,5,6,2,4),2,3,byrow=FALSE))

hist(alphaXY,main="bias distribution: xy-proj.",xlab="alpha",breaks=25,freq=FALSE)
d=density(alphaXY,from=-2*pi,to=2*pi,na.rm=TRUE,adjust=1.2)
points(d[[1]],d[[2]],type="l",col="red",lwd=2)

hist(betaXY,main="persistence distribution: xy-proj.",xlab="beta",breaks=25,freq=FALSE)
d=density(betaXY,from=-pi,to=pi,na.rm=TRUE,adjust=1.2)
points(d[[1]],d[[2]],type="l",col="red",lwd=2)


hist(alphaUnwr,main="bias distribution: unwrapping",xlab="alpha",breaks=25,freq=FALSE)
d=density(alphaUnwr,from=-2*pi,to=2*pi,na.rm=TRUE,adjust=1.2)
points(d[[1]],d[[2]],type="l",col="red",lwd=2)

hist(betaUnwr,main="persistence distribution: unwrapping",xlab="beta",breaks=25,freq=FALSE)
d=density(betaUnwr,from=-pi,to=pi,na.rm=TRUE,adjust=1.2)
points(d[[1]],d[[2]],type="l",col="red",lwd=2)

	

# transform alphaXY by shifting to pi/2 

alphaXY2 = alphaXY
for(i in 1:dim(alphaXY)[1]){
	ind = which(alphaXY[i,]>(pi/2))
	alphaXY2[i,ind] = -2*pi+alphaXY[i,ind]
}

alphaUnwr2 = alphaUnwr
for(i in 1:dim(alphaUnwr)[1]){
	ind = which(alphaUnwr[i,]>(pi/2))
	alphaUnwr[i,ind] = -2*pi+alphaUnwr[i,ind]
}


hist(alphaXY2,main="bias distribution: xy-proj. (transformed)",xlab="alpha",breaks=30,freq=FALSE)
d=density(alphaXY2,from=-2*pi,to=2*pi,na.rm=TRUE,adjust=1.2)
points(d[[1]],d[[2]],type="l",col="red",lwd=2)


hist(alphaUnwr,main="bias distribution: unwrapping (transformed)",xlab="alpha",breaks=30,freq=FALSE)
d=density(alphaUnwr,from=-2*pi,to=2*pi,,na.rm=TRUE,adjust=1.2)
points(d[[1]],d[[2]],type="l",col="red",lwd=2)
